# Supplementary material for: The effects of dietary saturated fat source on weight gain and adiposity are influenced by both sex and total dietary lipid intake in zebrafish
Source: PLoS One. 2021 Oct 22;16(10):e0257914. doi: 10.1371/journal.pone.0257914 (PMC8535427; doi:10.1371/journal.pone.0257914)
Supplement: S1 Data — (XLSX) [file pone.0257914.s001.xlsx]

## Sheet: Abbreviations&Notes
	From the "TerminalWeightLengthData" Tab
Column	Abbreviations/Notes
FATSOURCE	Ref = Reference; PO = Palm Oil; MF = MilkFat; CO = Coconut Oil
FATLEVEL	LF = Low Fat (9%); HF = High Fat (22%)
DIET	HFREF = High Fat Reference; LFREF = Low Fat Reference
	LFC = Low Fat Coconut Oil; LFMF = Low Fat Milk Fat; LFP = Low Fat Palm Oil
	HFC1 = High Fat Coconut Oil 1; HFMF1 = High Fat Milk Fat 1; HFP1 = High Fat Palm Oil 1
	HFC2 = High Fat Coconut Oil 2; HFMF2 = High Fat Milk Fat 2; HFP2 = High Fat Palm Oil 2;
TANKNO	Tank Number (used in mixed effects models)
WTg	Wet weight/body mass in grams
WTmg	Wet weight/body mass in milligrams
LENGTH	Body length in millimeters
	From the "BodyCompData" Tab
Column	Abbreviations/Notes
FATSOURCE	Ref = Reference; PO = Palm Oil; MF = MilkFat; CO = Coconut Oil
FATLEVEL	LF = Low Fat (9%); HF = High Fat (22%)
DIET	HFREF = High Fat Reference; LFREF = Low Fat Reference
	LFC = Low Fat Coconut Oil; LFMF = Low Fat Milk Fat; LFP = Low Fat Palm Oil
	HFC1 = High Fat Coconut Oil 1; HFMF1 = High Fat Milk Fat 1; HFP1 = High Fat Palm Oil 1
	HFC2 = High Fat Coconut Oil 2; HFMF2 = High Fat Milk Fat 2; HFP2 = High Fat Palm Oil 2;
SAMPLE_ID	Unique identifier for each fish analyzed for body composition
TANKNO	Tank Number (used in mixed effects models)
BATCH	Group processing number (used in mixed effects models for body composition to control for batch effects)
WETWTmg	Wet weight of fish after thawing
DRYWTmg	Dry weight of fish after removal from drying oven
WATERWTmg	Sample water weight in mg. Calculated as WETWtmg - DRYWTmg
%WATER	Percent moisture content. Calculated as (WATERWTmg / WETWTmg) x 100
SAMPLEWTmg	Dry weight of sample prior to processing for total lipid analysis
LIPIDWTmg	Total lipid mass extracted from sample
CORRLIPIDWTmg	Total lipid mass with correction factor applied (x 1.25)
%LIPID	Percent total lipid/adiposity. Calculated as (CORRLIPIDWTmg / SAMPLEWTmg) x 100

## Sheet: TerminalWeightLengthData
COHORT	FATSOURCE	FATLEVEL	DIET	WEEK	TANKNO	SEX	WTg	WTmg	LENGTH
One	REF	HF	HFREF	8	1BE1	Female	0.629	629	39.55
One	REF	HF	HFREF	8	1BE1	Female	0.476	476	37.61
One	REF	HF	HFREF	8	1BE1	Female	0.66	660	38.63
One	REF	HF	HFREF	8	1BE1	Female	0.625	625	38.45
One	REF	HF	HFREF	8	1BE1	Female	0.377	377	32.81
One	REF	HF	HFREF	8	1BE1	Female	0.362	362	34.05
One	REF	HF	HFREF	8	1BE1	Female	0.497	497	35.84
One	REF	HF	HFREF	8	1BE1	Male	0.411	411	33.66
One	REF	HF	HFREF	8	1BE1	Male	0.356	356	35
One	REF	HF	HFREF	8	1BE1	Male	0.388	388	34.7
One	REF	HF	HFREF	8	1BE1	Male	0.411	411	36.65
One	REF	HF	HFREF	8	1BE1	Male	0.46	460	38.37
One	REF	HF	HFREF	8	1BE1	Male	0.371	371	35.19
One	REF	HF	HFREF	8	1BE1	Male	0.478	478	37.17
One	REF	HF	HFREF	8	1BE2	Female	0.518	518	35.86
One	REF	HF	HFREF	8	1BE2	Female	0.563	563	36.62
One	REF	HF	HFREF	8	1BE2	Female	0.455	455	33.95
One	REF	HF	HFREF	8	1BE2	Female	0.549	549	37.07
One	REF	HF	HFREF	8	1BE2	Female	0.75	750	40.09
One	REF	HF	HFREF	8	1BE2	Female	0.542	542	36.14
One	REF	HF	HFREF	8	1BE2	Female	0.494	494	34.78
One	REF	HF	HFREF	8	1BE2	Male	0.349	349	34.65
One	REF	HF	HFREF	8	1BE2	Male	0.395	395	34.85
One	REF	HF	HFREF	8	1BE2	Male	0.405	405	34.79
One	REF	HF	HFREF	8	1BE2	Male	0.382	382	35.74
One	REF	HF	HFREF	8	1BE2	Male	0.425	425	38.32
One	REF	HF	HFREF	8	1BE2	Male	0.433	433	37
One	REF	HF	HFREF	8	1BE2	Male	0.356	356	35.29
One	REF	HF	HFREF	8	1BE3	Female	0.726	726	37.29
One	REF	HF	HFREF	8	1BE3	Female	0.326	326	31.34
One	REF	HF	HFREF	8	1BE3	Female	0.582	582	36.47
One	REF	HF	HFREF	8	1BE3	Female	0.568	568	36.48
One	REF	HF	HFREF	8	1BE3	Female	0.606	606	39.3
One	REF	HF	HFREF	8	1BE3	Female	0.673	673	38.15
One	REF	HF	HFREF	8	1BE3	Female	0.47	470	35.33
One	REF	HF	HFREF	8	1BE3	Male	0.369	369	33.96
One	REF	HF	HFREF	8	1BE3	Male	0.365	365	35.67
One	REF	HF	HFREF	8	1BE3	Male	0.433	433	37.95
One	REF	HF	HFREF	8	1BE3	Male	0.408	408	36.13
One	REF	HF	HFREF	8	1BE3	Male	0.353	353	33.39
One	REF	HF	HFREF	8	1BE3	Male	0.385	385	32.86
One	REF	HF	HFREF	8	1BE3	Male	0.345	345	34.59
One	REF	HF	HFREF	8	1BE4	Female	0.6	600	34.07
One	REF	HF	HFREF	8	1BE4	Female	0.806	806	39.81
One	REF	HF	HFREF	8	1BE4	Female	0.564	564	34.83
One	REF	HF	HFREF	8	1BE4	Female	0.796	796	40.17
One	REF	HF	HFREF	8	1BE4	Female	1.05	1050	39.03
One	REF	HF	HFREF	8	1BE4	Female	0.699	699	39.03
One	REF	HF	HFREF	8	1BE4	Female	0.499	499	36.59
One	REF	HF	HFREF	8	1BE4	Female	0.731	731	38.23
One	REF	HF	HFREF	8	1BE4	Female	0.802	802	39.43
One	REF	HF	HFREF	8	1BE4	Male	0.359	359	33.72
One	REF	HF	HFREF	8	1BE4	Male	0.499	499	38.6
One	REF	HF	HFREF	8	1BE4	Male	0.424	424	37.27
One	REF	HF	HFREF	8	1BE4	Male	0.546	546	40.34
One	REF	HF	HFREF	8	1BE4	Male	0.293	293	33.26
One	REF	HF	HFREF	8	1BE5	Female	0.527	527	36.64
One	REF	HF	HFREF	8	1BE5	Female	0.559	559	39.5
One	REF	HF	HFREF	8	1BE5	Female	0.563	563	39.83
One	REF	HF	HFREF	8	1BE5	Female	0.58	580	40.7
One	REF	HF	HFREF	8	1BE5	Female	0.512	512	39.74
One	REF	HF	HFREF	8	1BE5	Female	0.581	581	39.51
One	REF	HF	HFREF	8	1BE5	Female	0.552	552	37.95
One	REF	HF	HFREF	8	1BE5	Male	0.39	390	38.3
One	REF	HF	HFREF	8	1BE5	Male	0.377	377	35.77
One	REF	HF	HFREF	8	1BE5	Male	0.422	422	35.69
One	REF	HF	HFREF	8	1BE5	Male	0.304	304	32.13
One	REF	HF	HFREF	8	1BE5	Male	0.407	407	35.98
One	REF	HF	HFREF	8	1BE5	Male	0.361	361	37.77
One	REF	HF	HFREF	8	1BE7	Female	0.595	595	35.98
One	REF	HF	HFREF	8	1BE7	Female	0.41	410	35.63
One	REF	HF	HFREF	8	1BE7	Female	0.414	414	35.31
One	REF	HF	HFREF	8	1BE7	Female	0.479	479	36.15
One	REF	HF	HFREF	8	1BE7	Female	0.561	561	38.86
One	REF	HF	HFREF	8	1BE7	Female	0.417	417	35.17
One	REF	HF	HFREF	8	1BE7	Male	0.423	423	35.29
One	REF	HF	HFREF	8	1BE7	Male	0.391	391	35.62
One	REF	HF	HFREF	8	1BE7	Male	0.334	334	34.44
One	REF	HF	HFREF	8	1BE7	Male	0.41	410	36.27
One	REF	HF	HFREF	8	1BE7	Male	0.419	419	38.47
One	REF	HF	HFREF	8	1BE6	Female	0.592	592	38.54
One	REF	HF	HFREF	8	1BE6	Female	0.488	488	34.03
One	REF	HF	HFREF	8	1BE6	Female	0.584	584	38.28
One	REF	HF	HFREF	8	1BE6	Female	0.395	395	35.21
One	REF	HF	HFREF	8	1BE6	Female	0.438	438	35.18
One	REF	HF	HFREF	8	1BE6	Female	0.412	412	34.81
One	REF	HF	HFREF	8	1BE6	Female	0.631	631	37.46
One	REF	HF	HFREF	8	1BE6	Female	0.39	390	33.27
One	REF	HF	HFREF	8	1BE6	Female	0.548	548	38.6
One	REF	HF	HFREF	8	1BE6	Male	0.365	365	34.79
One	REF	HF	HFREF	8	1BE6	Male	0.408	408	35.47
One	REF	HF	HFREF	8	1BE6	Male	0.369	369	34.32
One	REF	HF	HFREF	8	1BE6	Male	0.411	411	34.91
One	PO	HF	HFP1	8	1BL2	Female	0.721	721	40.57
One	PO	HF	HFP1	8	1BL2	Female	0.667	667	39.64
One	PO	HF	HFP1	8	1BL2	Female	0.394	394	32.82
One	PO	HF	HFP1	8	1BL2	Female	0.746	746	41.67
One	PO	HF	HFP1	8	1BL2	Female	0.59	590	39.03
One	PO	HF	HFP1	8	1BL2	Female	0.601	601	39.32
One	PO	HF	HFP1	8	1BL2	Female	0.624	624	39.8
One	PO	HF	HFP1	8	1BL2	Male	0.49	490	38.36
One	PO	HF	HFP1	8	1BL2	Male	0.467	467	39.25
One	PO	HF	HFP1	8	1BL2	Male	0.395	395	35.97
One	PO	HF	HFP1	8	1BL2	Male	0.342	342	32
One	PO	HF	HFP1	8	1BL2	Male	0.374	374	35.54
One	PO	HF	HFP1	8	1BL2	Male	0.359	359	35.63
One	PO	HF	HFP1	8	1BL4	Female	0.952	952	42.22
One	PO	HF	HFP1	8	1BL4	Female	0.816	816	43.56
One	PO	HF	HFP1	8	1BL4	Female	0.739	739	40.74
One	PO	HF	HFP1	8	1BL4	Female	0.856	856	40.12
One	PO	HF	HFP1	8	1BL4	Female	0.675	675	38.3
One	PO	HF	HFP1	8	1BL4	Female	0.584	584	38.02
One	PO	HF	HFP1	8	1BL4	Male	0.471	471	35.06
One	PO	HF	HFP1	8	1BL4	Male	0.358	358	35.33
One	PO	HF	HFP1	8	1BL4	Male	0.437	437	36.26
One	PO	HF	HFP1	8	1BL4	Male	0.355	355	34.84
One	PO	HF	HFP1	8	1BL4	Male	0.408	408	34.56
One	PO	HF	HFP1	8	1BL5	Female	0.992	992	41.56
One	PO	HF	HFP1	8	1BL5	Female	0.844	844	40.44
One	PO	HF	HFP1	8	1BL5	Female	0.552	552	36.65
One	PO	HF	HFP1	8	1BL5	Female	0.719	719	40.15
One	PO	HF	HFP1	8	1BL5	Female	0.723	723	39.09
One	PO	HF	HFP1	8	1BL5	Female	0.565	565	37.59
One	PO	HF	HFP1	8	1BL5	Female	0.627	627	38.5
One	PO	HF	HFP1	8	1BL5	Male	0.478	478	37.58
One	PO	HF	HFP1	8	1BL5	Male	0.347	347	34.53
One	PO	HF	HFP1	8	1BL5	Male	0.471	471	37.21
One	PO	HF	HFP1	8	1BL5	Male	0.321	321	34.71
One	PO	HF	HFP1	8	1BL5	Male	0.396	396	35.36
One	PO	HF	HFP1	8	1BL5	Male	0.453	453	37.36
One	PO	HF	HFP1	8	1BL6	Female	0.397	397	28.16
One	PO	HF	HFP1	8	1BL6	Female	0.55	550	38.49
One	PO	HF	HFP1	8	1BL6	Female	0.585	585	33.3
One	PO	HF	HFP1	8	1BL6	Female	0.906	906	39.38
One	PO	HF	HFP1	8	1BL6	Female	0.549	549	36.28
One	PO	HF	HFP1	8	1BL6	Female	0.432	432	33.85
One	PO	HF	HFP1	8	1BL6	Female	0.597	597	31.35
One	PO	HF	HFP1	8	1BL6	Female	0.587	587	38.99
One	PO	HF	HFP1	8	1BL6	Male	0.385	385	35.94
One	PO	HF	HFP1	8	1BL6	Male	0.432	432	37.52
One	PO	HF	HFP1	8	1BL6	Male	0.441	441	35.54
One	PO	HF	HFP1	8	1BL6	Male	0.379	379	35.9
One	PO	HF	HFP1	8	1BL6	Male	0.38	380	35.16
One	PO	HF	HFP1	8	1BL6	Male	0.41	410	37.96
One	PO	HF	HFP1	8	1BL7	Female	0.656	656	40.53
One	PO	HF	HFP1	8	1BL7	Female	0.714	714	39.3
One	PO	HF	HFP1	8	1BL7	Female	0.465	465	35.35
One	PO	HF	HFP1	8	1BL7	Female	0.453	453	36.07
One	PO	HF	HFP1	8	1BL7	Female	0.613	613	39.07
One	PO	HF	HFP1	8	1BL7	Female	0.351	351	33.21
One	PO	HF	HFP1	8	1BL7	Female	0.469	469	37.16
One	PO	HF	HFP1	8	1BL7	Male	0.45	450	37.39
One	PO	HF	HFP1	8	1BL7	Male	0.446	446	36.63
One	PO	HF	HFP1	8	1BL7	Male	0.451	451	36.22
One	PO	HF	HFP1	8	1BL7	Male	0.48	480	36.49
One	PO	HF	HFP1	8	1BL7	Male	0.445	445	38.22
One	PO	HF	HFP1	8	1BL7	Male	0.49	490	37.67
One	PO	HF	HFP1	8	1BL1	Female	0.496	496	36.64
One	PO	HF	HFP1	8	1BL1	Female	0.588	588	35.62
One	PO	HF	HFP1	8	1BL1	Female	0.597	597	38.21
One	PO	HF	HFP1	8	1BL1	Female	0.632	632	37.55
One	PO	HF	HFP1	8	1BL1	Female	0.669	669	40.52
One	PO	HF	HFP1	8	1BL1	Female	0.569	569	38.06
One	PO	HF	HFP1	8	1BL1	Female	0.498	498	35.59
One	PO	HF	HFP1	8	1BL1	Male	0.378	378	34.4
One	PO	HF	HFP1	8	1BL1	Male	0.321	321	32.63
One	PO	HF	HFP1	8	1BL1	Male	0.416	416	34.43
One	PO	HF	HFP1	8	1BL1	Male	0.335	335	34.09
One	PO	HF	HFP1	8	1BL1	Male	0.382	382	35.94
One	PO	HF	HFP1	8	1BL1	Male	0.391	391	33.99
One	PO	HF	HFP1	8	1BL1	Male	0.405	405	35.55
One	PO	HF	HFP1	8	1BL3	Female	0.442	442	36.31
One	PO	HF	HFP1	8	1BL3	Female	0.47	470	33.56
One	PO	HF	HFP1	8	1BL3	Female	0.612	612	38.31
One	PO	HF	HFP1	8	1BL3	Female	0.772	772	38.02
One	PO	HF	HFP1	8	1BL3	Female	0.46	460	37.73
One	PO	HF	HFP1	8	1BL3	Female	0.583	583	35.26
One	PO	HF	HFP1	8	1BL3	Female	0.781	781	40.51
One	PO	HF	HFP1	8	1BL3	Male	0.399	399	36.05
One	PO	HF	HFP1	8	1BL3	Male	0.426	426	36.47
One	PO	HF	HFP1	8	1BL3	Male	0.334	334	35.74
One	PO	HF	HFP1	8	1BL3	Male	0.426	426	37.07
One	PO	HF	HFP1	8	1BL3	Male	0.358	358	34.35
One	PO	HF	HFP1	8	1BL3	Male	0.304	304	32.9
One	PO	HF	HFP1	8	1BL3	Male	0.335	335	32.63
One	REF	LF	LFREF	8	1BR1	Female	0.715	715	38.06
One	REF	LF	LFREF	8	1BR1	Female	0.765	765	40.7
One	REF	LF	LFREF	8	1BR1	Female	0.867	867	42.35
One	REF	LF	LFREF	8	1BR1	Female	1.001	1001	46.36
One	REF	LF	LFREF	8	1BR1	Female	0.723	723	38.77
One	REF	LF	LFREF	8	1BR1	Female	1.049	1049	42.45
One	REF	LF	LFREF	8	1BR1	Female	0.982	982	39.49
One	REF	LF	LFREF	8	1BR1	Male	0.448	448	38.65
One	REF	LF	LFREF	8	1BR1	Male	0.372	372	36.86
One	REF	LF	LFREF	8	1BR1	Male	0.401	401	36.07
One	REF	LF	LFREF	8	1BR1	Male	0.451	451	35.5
One	REF	LF	LFREF	8	1BR1	Male	0.428	428	35.78
One	REF	LF	LFREF	8	1BR1	Male	0.482	482	38.04
One	REF	LF	LFREF	8	1BR2	Female	1.419	1419	42.28
One	REF	LF	LFREF	8	1BR2	Female	1.132	1132	45.15
One	REF	LF	LFREF	8	1BR2	Female	0.951	951	39.08
One	REF	LF	LFREF	8	1BR2	Female	0.815	815	39.77
One	REF	LF	LFREF	8	1BR2	Female	1.067	1067	41.77
One	REF	LF	LFREF	8	1BR2	Female	0.724	724	37.45
One	REF	LF	LFREF	8	1BR2	Male	0.372	372	34.79
One	REF	LF	LFREF	8	1BR2	Male	0.439	439	36.27
One	REF	LF	LFREF	8	1BR2	Male	0.414	414	36.37
One	REF	LF	LFREF	8	1BR2	Male	0.461	461	36.34
One	REF	LF	LFREF	8	1BR2	Male	0.463	463	37.88
One	REF	LF	LFREF	8	1BR2	Male	0.399	399	36.71
One	REF	LF	LFREF	8	1BR2	Male	0.414	414	35.64
One	REF	LF	LFREF	8	1BR3	Female	0.804	804	40.03
One	REF	LF	LFREF	8	1BR3	Female	0.497	497	35.86
One	REF	LF	LFREF	8	1BR3	Female	0.865	865	40.93
One	REF	LF	LFREF	8	1BR3	Female	0.543	543	40.36
One	REF	LF	LFREF	8	1BR3	Female	0.537	537	37.87
One	REF	LF	LFREF	8	1BR3	Female	0.581	581	36.65
One	REF	LF	LFREF	8	1BR3	Female	0.431	431	37.43
One	REF	LF	LFREF	8	1BR3	Male	0.425	425	40.42
One	REF	LF	LFREF	8	1BR3	Male	0.389	389	35.03
One	REF	LF	LFREF	8	1BR3	Male	0.457	457	35.86
One	REF	LF	LFREF	8	1BR3	Male	0.459	459	37.48
One	REF	LF	LFREF	8	1BR3	Male	0.491	491	38.42
One	REF	LF	LFREF	8	1BR3	Male	0.384	384	36.05
One	REF	LF	LFREF	8	1BR4	Female	0.816	816	33.1
One	REF	LF	LFREF	8	1BR4	Female	0.734	734	39.98
One	REF	LF	LFREF	8	1BR4	Female	0.823	823	40.89
One	REF	LF	LFREF	8	1BR4	Female	0.747	747	38.46
One	REF	LF	LFREF	8	1BR4	Female	0.745	745	40.61
One	REF	LF	LFREF	8	1BR4	Female	0.882	882	40.4
One	REF	LF	LFREF	8	1BR4	Female	0.72	720	38.85
One	REF	LF	LFREF	8	1BR4	Male	0.465	465	36.16
One	REF	LF	LFREF	8	1BR4	Male	0.362	362	34.56
One	REF	LF	LFREF	8	1BR4	Male	0.435	435	35
One	REF	LF	LFREF	8	1BR4	Male	0.359	359	34.48
One	REF	LF	LFREF	8	1BR4	Male	0.405	405	36.74
One	REF	LF	LFREF	8	1BR4	Male	0.433	433	37.22
One	REF	LF	LFREF	8	1BR4	Male	0.465	465	36.94
One	REF	LF	LFREF	8	1BR5	Female	0.622	622	40.51
One	REF	LF	LFREF	8	1BR5	Female	0.612	612	39.48
One	REF	LF	LFREF	8	1BR5	Female	0.545	545	38.82
One	REF	LF	LFREF	8	1BR5	Female	0.392	392	34.81
One	REF	LF	LFREF	8	1BR5	Female	0.576	576	37.48
One	REF	LF	LFREF	8	1BR5	Female	0.646	646	38.79
One	REF	LF	LFREF	8	1BR5	Female	0.515	515	37.07
One	REF	LF	LFREF	8	1BR5	Male	0.497	497	38.16
One	REF	LF	LFREF	8	1BR5	Male	0.394	394	35.17
One	REF	LF	LFREF	8	1BR5	Male	0.353	353	33.84
One	REF	LF	LFREF	8	1BR5	Male	0.315	315	33.56
One	REF	LF	LFREF	8	1BR5	Male	0.526	526	37.52
One	REF	LF	LFREF	8	1BR5	Male	0.388	388	34.79
One	REF	LF	LFREF	8	1BR5	Male	0.414	414	37.17
One	REF	LF	LFREF	8	1BR6	Female	1.265	1265	40.45
One	REF	LF	LFREF	8	1BR6	Female	1.018	1018	39.93
One	REF	LF	LFREF	8	1BR6	Female	1.122	1122	39.29
One	REF	LF	LFREF	8	1BR6	Female	0.81	810	38.7
One	REF	LF	LFREF	8	1BR6	Female	0.705	705	38.9
One	REF	LF	LFREF	8	1BR6	Female	0.945	945	41.46
One	REF	LF	LFREF	8	1BR6	Female	0.476	476	34.59
One	REF	LF	LFREF	8	1BR6	Male	0.362	362	33.86
One	REF	LF	LFREF	8	1BR6	Male	0.405	405	34.54
One	REF	LF	LFREF	8	1BR6	Male	0.389	389	34.33
One	REF	LF	LFREF	8	1BR6	Male	0.36	360	33.25
One	REF	LF	LFREF	8	1BR6	Male	0.364	364	34.37
One	REF	LF	LFREF	8	1BR6	Male	0.434	434	35.55
One	REF	LF	LFREF	8	1BR7	Female	0.7	700	40.69
One	REF	LF	LFREF	8	1BR7	Male	0.504	504	37.66
One	REF	LF	LFREF	8	1BR7	Female	0.936	936	41.31
One	REF	LF	LFREF	8	1BR7	Female	0.603	603	37.97
One	REF	LF	LFREF	8	1BR7	Female	0.604	604	38.85
One	REF	LF	LFREF	8	1BR7	Female	1.052	1052	44.24
One	REF	LF	LFREF	8	1BR7	Female	0.665	665	39.35
One	REF	LF	LFREF	8	1BR7	Female	0.582	582	36.8
One	REF	LF	LFREF	8	1BR7	Female	0.666	666	37.32
One	REF	LF	LFREF	8	1BR7	Male	0.531	531	39.31
One	REF	LF	LFREF	8	1BR7	Male	0.534	534	39.33
One	REF	LF	LFREF	8	1BR7	Male	0.481	481	38.63
One	REF	LF	LFREF	8	1BR7	Male	0.504	504	38.96
One	REF	LF	LFREF	8	1BR7	Male	0.391	391	34.03
One	REF	LF	LFREF	8	1BR7	Male	0.298	298	32.69
One	PO	HF	HFP2	8	1GY1	Female	0.468	468	36.3
One	PO	HF	HFP2	8	1GY1	Female	0.749	749	41.05
One	PO	HF	HFP2	8	1GY1	Female	0.61	610	39.26
One	PO	HF	HFP2	8	1GY1	Female	0.658	658	38.56
One	PO	HF	HFP2	8	1GY1	Female	0.475	475	34.61
One	PO	HF	HFP2	8	1GY1	Female	0.847	847	39.44
One	PO	HF	HFP2	8	1GY1	Female	0.563	563	39.08
One	PO	HF	HFP2	8	1GY1	Female	0.718	718	43.15
One	PO	HF	HFP2	8	1GY1	Male	0.475	475	38.04
One	PO	HF	HFP2	8	1GY1	Male	0.421	421	36.42
One	PO	HF	HFP2	8	1GY1	Male	0.398	398	36.41
One	PO	HF	HFP2	8	1GY1	Male	0.388	388	35.38
One	PO	HF	HFP2	8	1GY1	Male	0.428	428	35.37
One	PO	HF	HFP2	8	1GY1	Male	0.367	367	36.37
One	PO	HF	HFP2	8	1GY2	Female	0.75	750	36.12
One	PO	HF	HFP2	8	1GY2	Female	0.63	630	37.36
One	PO	HF	HFP2	8	1GY2	Female	0.852	852	36.61
One	PO	HF	HFP2	8	1GY2	Female	0.934	934	43.09
One	PO	HF	HFP2	8	1GY2	Female	0.668	668	35.59
One	PO	HF	HFP2	8	1GY2	Female	1.035	1035	41.99
One	PO	HF	HFP2	8	1GY2	Female	0.777	777	40.44
One	PO	HF	HFP2	8	1GY2	Female	0.708	708	38.42
One	PO	HF	HFP2	8	1GY2	Female	0.602	602	37.11
One	PO	HF	HFP2	8	1GY2	Female	0.54	540	35.46
One	PO	HF	HFP2	8	1GY2	Female	0.951	951	39.79
One	PO	HF	HFP2	8	1GY2	Male	0.438	438	36.28
One	PO	HF	HFP2	8	1GY2	Male	0.4	400	34.31
One	PO	HF	HFP2	8	1GY2	Male	0.402	402	36.95
One	PO	HF	HFP2	8	1GY3	Female	0.587	587	40.51
One	PO	HF	HFP2	8	1GY3	Female	0.645	645	39.46
One	PO	HF	HFP2	8	1GY3	Female	1.002	1002	37.27
One	PO	HF	HFP2	8	1GY3	Female	0.567	567	35.67
One	PO	HF	HFP2	8	1GY3	Female	0.368	368	34.43
One	PO	HF	HFP2	8	1GY3	Female	0.545	545	37.22
One	PO	HF	HFP2	8	1GY3	Female	0.785	785	40.21
One	PO	HF	HFP2	8	1GY3	Male	0.423	423	37.3
One	PO	HF	HFP2	8	1GY3	Male	0.501	501	37.6
One	PO	HF	HFP2	8	1GY3	Male	0.376	376	34.35
One	PO	HF	HFP2	8	1GY3	Male	0.388	388	35.42
One	PO	HF	HFP2	8	1GY3	Male	0.327	327	33.21
One	PO	HF	HFP2	8	1GY3	Male	0.474	474	38.04
One	PO	HF	HFP2	8	1GY3	Male	0.38	380	33.83
One	PO	HF	HFP2	8	1GY4	Female	0.493	493	35.32
One	PO	HF	HFP2	8	1GY4	Female	0.422	422	35.32
One	PO	HF	HFP2	8	1GY4	Female	0.646	646	37.03
One	PO	HF	HFP2	8	1GY4	Female	0.552	552	37.22
One	PO	HF	HFP2	8	1GY4	Female	0.519	519	37.54
One	PO	HF	HFP2	8	1GY4	Female	0.167	167	26.21
One	PO	HF	HFP2	8	1GY4	Female	0.668	668	38.85
One	PO	HF	HFP2	8	1GY4	Female	0.543	543	37.45
One	PO	HF	HFP2	8	1GY4	Male	0.361	361	35.9
One	PO	HF	HFP2	8	1GY4	Male	0.455	455	36.09
One	PO	HF	HFP2	8	1GY4	Male	0.39	390	36.15
One	PO	HF	HFP2	8	1GY4	Male	0.398	398	33.99
One	PO	HF	HFP2	8	1GY4	Male	0.403	403	35.19
One	PO	HF	HFP2	8	1GY5	Female	0.888	888	42.7
One	PO	HF	HFP2	8	1GY5	Female	1.165	1165	47.4
One	PO	HF	HFP2	8	1GY5	Female	0.865	865	39.54
One	PO	HF	HFP2	8	1GY5	Female	0.769	769	41.1
One	PO	HF	HFP2	8	1GY5	Female	0.568	568	37.12
One	PO	HF	HFP2	8	1GY5	Female	0.47	470	36.12
One	PO	HF	HFP2	8	1GY5	Female	0.442	442	35.61
One	PO	HF	HFP2	8	1GY5	Male	0.568	568	39.92
One	PO	HF	HFP2	8	1GY5	Male	0.371	371	35.17
One	PO	HF	HFP2	8	1GY5	Male	0.547	547	38.86
One	PO	HF	HFP2	8	1GY5	Male	0.46	460	37.83
One	PO	HF	HFP2	8	1GY5	Male	0.459	459	38.64
One	PO	HF	HFP2	8	1GY5	Male	0.422	422	35.07
One	PO	HF	HFP2	8	1GY5	Male	0.396	396	35.69
One	PO	HF	HFP2	8	1GY6	Female	0.693	693	39.3
One	PO	HF	HFP2	8	1GY6	Female	0.552	552	37.52
One	PO	HF	HFP2	8	1GY6	Female	0.64	640	35.92
One	PO	HF	HFP2	8	1GY6	Female	0.718	718	35.18
One	PO	HF	HFP2	8	1GY6	Female	0.961	961	43.29
One	PO	HF	HFP2	8	1GY6	Female	0.471	471	36.7
One	PO	HF	HFP2	8	1GY6	Female	0.566	566	35.94
One	PO	HF	HFP2	8	1GY6	Female	0.402	402	31.11
One	PO	HF	HFP2	8	1GY6	Male	0.38	380	36.47
One	PO	HF	HFP2	8	1GY6	Female	0.493	493	37.28
One	PO	HF	HFP2	8	1GY6	Male	0.333	333	33
One	PO	HF	HFP2	8	1GY6	Male	0.338	338	35.62
One	PO	HF	HFP2	8	1GY6	Male	0.366	366	37.29
One	PO	HF	HFP2	8	1GY6	Male	0.403	403	35.72
One	PO	HF	HFP2	8	1GY7	Female	0.744	744	40.38
One	PO	HF	HFP2	8	1GY7	Female	0.727	727	39.22
One	PO	HF	HFP2	8	1GY7	Female	0.617	617	38.42
One	PO	HF	HFP2	8	1GY7	Female	0.508	508	29.4
One	PO	HF	HFP2	8	1GY7	Female	0.765	765	31.2
One	PO	HF	HFP2	8	1GY7	Female	0.526	526	30.2
One	PO	HF	HFP2	8	1GY7	Female	0.522	522	37.56
One	PO	HF	HFP2	8	1GY7	Male	0.539	539	36.86
One	PO	HF	HFP2	8	1GY7	Male	0.353	353	34.29
One	PO	HF	HFP2	8	1GY7	Male	0.462	462	36.35
One	PO	HF	HFP2	8	1GY7	Male	0.547	547	30.3
One	PO	HF	HFP2	8	1GY7	Male	0.446	446	29.8
One	PO	HF	HFP2	8	1GY7	Male	0.396	396	36.68
One	PO	HF	HFP2	8	1GY7	Male	0.404	404	35.76
One	MF	LF	LFMF	8	1GR1	Female	1.19	1190	47.78
One	MF	LF	LFMF	8	1GR1	Female	0.604	604	41.04
One	MF	LF	LFMF	8	1GR1	Female	0.791	791	40.27
One	MF	LF	LFMF	8	1GR1	Female	1.044	1044	44.58
One	MF	LF	LFMF	8	1GR1	Female	1.059	1059	44.34
One	MF	LF	LFMF	8	1GR1	Female	0.804	804	41.7
One	MF	LF	LFMF	8	1GR1	Female	0.589	589	39.9
One	MF	LF	LFMF	8	1GR1	Female	0.674	674	39.96
One	MF	LF	LFMF	8	1GR1	Female	0.616	616	38.25
One	MF	LF	LFMF	8	1GR1	Female	0.617	617	37.23
One	MF	LF	LFMF	8	1GR1	Male	0.344	344	34.41
One	MF	LF	LFMF	8	1GR1	Male	0.309	309	35.23
One	MF	LF	LFMF	8	1GR1	Male	0.478	478	35.84
One	MF	LF	LFMF	8	1GR1	Male	0.361	361	32.75
One	MF	LF	LFMF	8	1GR2	Female	0.943	943	42.37
One	MF	LF	LFMF	8	1GR2	Female	0.635	635	38.08
One	MF	LF	LFMF	8	1GR2	Female	0.792	792	41.8
One	MF	LF	LFMF	8	1GR2	Female	0.964	964	40.97
One	MF	LF	LFMF	8	1GR2	Female	0.716	716	38.66
One	MF	LF	LFMF	8	1GR2	Female	1.027	1027	41.88
One	MF	LF	LFMF	8	1GR2	Female	0.576	576	40.93
One	MF	LF	LFMF	8	1GR2	Male	0.338	338	35.04
One	MF	LF	LFMF	8	1GR2	Male	0.42	420	37.14
One	MF	LF	LFMF	8	1GR2	Male	0.476	476	37.94
One	MF	LF	LFMF	8	1GR2	Male	0.369	369	35.04
One	MF	LF	LFMF	8	1GR2	Male	0.446	446	36.84
One	MF	LF	LFMF	8	1GR2	Male	0.344	344	35.94
One	MF	LF	LFMF	8	1GR3	Female	0.62	620	36.86
One	MF	LF	LFMF	8	1GR3	Female	0.628	628	38.02
One	MF	LF	LFMF	8	1GR3	Female	0.517	517	38.04
One	MF	LF	LFMF	8	1GR3	Female	0.45	450	34.58
One	MF	LF	LFMF	8	1GR3	Female	0.566	566	36.34
One	MF	LF	LFMF	8	1GR3	Female	0.561	561	39.25
One	MF	LF	LFMF	8	1GR3	Female	0.736	736	39.44
One	MF	LF	LFMF	8	1GR3	Male	0.412	412	36.99
One	MF	LF	LFMF	8	1GR3	Male	0.532	532	36.99
One	MF	LF	LFMF	8	1GR3	Male	0.466	466	38.25
One	MF	LF	LFMF	8	1GR3	Male	0.44	440	37.17
One	MF	LF	LFMF	8	1GR3	Male	0.443	443	36.54
One	MF	LF	LFMF	8	1GR3	Male	0.47	470	38.36
One	MF	LF	LFMF	8	1GR3	Male	0.368	368	33.95
One	MF	LF	LFMF	8	1GR4	Female	0.587	587	39.58
One	MF	LF	LFMF	8	1GR4	Female	0.672	672	37.59
One	MF	LF	LFMF	8	1GR4	Female	0.63	630	38.44
One	MF	LF	LFMF	8	1GR4	Female	0.703	703	37.47
One	MF	LF	LFMF	8	1GR4	Female	0.63	630	36.08
One	MF	LF	LFMF	8	1GR4	Female	0.42	420	35.83
One	MF	LF	LFMF	8	1GR4	Female	0.656	656	38.48
One	MF	LF	LFMF	8	1GR4	Female	0.56	560	39.64
One	MF	LF	LFMF	8	1GR4	Male	0.436	436	37.44
One	MF	LF	LFMF	8	1GR4	Male	0.371	371	35.82
One	MF	LF	LFMF	8	1GR4	Male	0.455	455	38.08
One	MF	LF	LFMF	8	1GR4	Male	0.434	434	37.1
One	MF	LF	LFMF	8	1GR4	Male	0.489	489	39.91
One	MF	LF	LFMF	8	1GR4	Male	0.546	546	36.49
One	MF	LF	LFMF	8	1GR5	Female	0.633	633	37.2
One	MF	LF	LFMF	8	1GR5	Female	1.101	1101	41.54
One	MF	LF	LFMF	8	1GR5	Female	0.377	377	30.77
One	MF	LF	LFMF	8	1GR5	Female	0.89	890	37.4
One	MF	LF	LFMF	8	1GR5	Female	0.516	516	35.18
One	MF	LF	LFMF	8	1GR5	Female	1.326	1326	42.45
One	MF	LF	LFMF	8	1GR5	Female	0.394	394	32.4
One	MF	LF	LFMF	8	1GR5	Female	0.919	919	41.39
One	MF	LF	LFMF	8	1GR5	Female	1.236	1236	42.21
One	MF	LF	LFMF	8	1GR5	Female	0.832	832	39.87
One	MF	LF	LFMF	8	1GR5	Female	0.729	729	37.98
One	MF	LF	LFMF	8	1GR5	Male	0.358	358	34.34
One	MF	LF	LFMF	8	1GR5	Male	0.39	390	35.59
One	MF	LF	LFMF	8	1GR5	Male	0.442	442	36.58
One	MF	LF	LFMF	8	1GR6	Female	0.723	723	40.02
One	MF	LF	LFMF	8	1GR6	Female	0.66	660	38.39
One	MF	LF	LFMF	8	1GR6	Female	0.591	591	37.83
One	MF	LF	LFMF	8	1GR6	Female	0.668	668	36.64
One	MF	LF	LFMF	8	1GR6	Female	0.46	460	35.39
One	MF	LF	LFMF	8	1GR6	Female	0.565	565	36.96
One	MF	LF	LFMF	8	1GR6	Female	0.568	568	37.58
One	MF	LF	LFMF	8	1GR6	Male	0.427	427	35.52
One	MF	LF	LFMF	8	1GR6	Male	0.474	474	35.16
One	MF	LF	LFMF	8	1GR6	Male	0.353	353	32.56
One	MF	LF	LFMF	8	1GR6	Male	0.379	379	35.8
One	MF	LF	LFMF	8	1GR6	Male	0.358	358	35.57
One	MF	LF	LFMF	8	1GR6	Male	0.442	442	36.26
One	MF	LF	LFMF	8	1GR6	Male	0.372	372	35.49
One	MF	LF	LFMF	8	1GR7	Female	0.819	819	40.22
One	MF	LF	LFMF	8	1GR7	Female	0.65	650	40.33
One	MF	LF	LFMF	8	1GR7	Female	0.683	683	39.41
One	MF	LF	LFMF	8	1GR7	Female	0.73	730	42.21
One	MF	LF	LFMF	8	1GR7	Female	0.708	708	40.46
One	MF	LF	LFMF	8	1GR7	Female	0.667	667	40.19
One	MF	LF	LFMF	8	1GR7	Male	0.413	413	35.96
One	MF	LF	LFMF	8	1GR7	Male	0.462	462	37.91
One	MF	LF	LFMF	8	1GR7	Male	0.404	404	36.35
One	MF	LF	LFMF	8	1GR7	Male	0.428	428	36.48
One	MF	LF	LFMF	8	1GR7	Male	0.511	511	38.99
One	MF	LF	LFMF	8	1GR7	Male	0.328	328	31.87
One	MF	LF	LFMF	8	1GR7	Male	0.403	403	36.19
One	CO	HF	HFC2	8	1OR1	Female	0.675	675	41.55
One	CO	HF	HFC2	8	1OR1	Female	0.657	657	38.11
One	CO	HF	HFC2	8	1OR1	Female	0.545	545	37.76
One	CO	HF	HFC2	8	1OR1	Female	0.501	501	35.17
One	CO	HF	HFC2	8	1OR1	Female	0.535	535	37.9
One	CO	HF	HFC2	8	1OR1	Female	0.408	408	32.75
One	CO	HF	HFC2	8	1OR1	Female	0.509	509	36.51
One	CO	HF	HFC2	8	1OR1	Female	0.478	478	36.54
One	CO	HF	HFC2	8	1OR1	Male	0.365	365	36.28
One	CO	HF	HFC2	8	1OR1	Male	0.389	389	36.54
One	CO	HF	HFC2	8	1OR1	Male	0.481	481	37.47
One	CO	HF	HFC2	8	1OR1	Male	0.363	363	33.39
One	CO	HF	HFC2	8	1OR1	Male	0.265	265	29.87
One	CO	HF	HFC2	8	1OR1	Male	0.429	429	35.03
One	CO	HF	HFC2	8	1OR2	Female	1.151	1151	42.01
One	CO	HF	HFC2	8	1OR2	Female	1.053	1053	41.57
One	CO	HF	HFC2	8	1OR2	Female	0.711	711	39.68
One	CO	HF	HFC2	8	1OR2	Female	0.844	844	41.34
One	CO	HF	HFC2	8	1OR2	Female	0.526	526	37.69
One	CO	HF	HFC2	8	1OR2	Female	0.853	853	38.72
One	CO	HF	HFC2	8	1OR2	Female	0.438	438	35.12
One	CO	HF	HFC2	8	1OR2	Female	0.328	328	33.27
One	CO	HF	HFC2	8	1OR2	Male	0.534	534	39.04
One	CO	HF	HFC2	8	1OR2	Male	0.454	454	37.93
One	CO	HF	HFC2	8	1OR2	Male	0.423	423	37.93
One	CO	HF	HFC2	8	1OR2	Male	0.393	393	35.64
One	CO	HF	HFC2	8	1OR2	Male	0.409	409	36.36
One	CO	HF	HFC2	8	1OR2	Male	0.412	412	35.87
One	CO	HF	HFC2	8	1OR3	Female	0.573	573	39.15
One	CO	HF	HFC2	8	1OR3	Female	0.66	660	38.85
One	CO	HF	HFC2	8	1OR3	Female	0.523	523	37.85
One	CO	HF	HFC2	8	1OR3	Female	0.518	518	33.73
One	CO	HF	HFC2	8	1OR3	Female	0.328	328	31.67
One	CO	HF	HFC2	8	1OR3	Female	0.56	560	37.03
One	CO	HF	HFC2	8	1OR3	Female	0.463	463	34.64
One	CO	HF	HFC2	8	1OR3	Female	0.556	556	39.06
One	CO	HF	HFC2	8	1OR3	Female	0.574	574	39.97
One	CO	HF	HFC2	8	1OR3	Male	0.436	436	38.2
One	CO	HF	HFC2	8	1OR3	Male	0.399	399	34.53
One	CO	HF	HFC2	8	1OR3	Male	0.31	310	33.79
One	CO	HF	HFC2	8	1OR3	Male	0.329	329	33.87
One	CO	HF	HFC2	8	1OR3	Male	0.375	375	36.26
One	CO	HF	HFC2	8	1OR4	Female	0.483	483	36.59
One	CO	HF	HFC2	8	1OR4	Female	0.375	375	29.2
One	CO	HF	HFC2	8	1OR4	Female	0.604	604	38.92
One	CO	HF	HFC2	8	1OR4	Female	0.576	576	36.82
One	CO	HF	HFC2	8	1OR4	Female	0.632	632	34.57
One	CO	HF	HFC2	8	1OR4	Female	0.352	352	32.07
One	CO	HF	HFC2	8	1OR4	Female	0.546	546	36.75
One	CO	HF	HFC2	8	1OR4	Female	0.383	383	34.16
One	CO	HF	HFC2	8	1OR4	Male	0.376	376	33.45
One	CO	HF	HFC2	8	1OR4	Male	0.441	441	35.1
One	CO	HF	HFC2	8	1OR4	Male	0.338	338	32.18
One	CO	HF	HFC2	8	1OR4	Male	0.497	497	37.58
One	CO	HF	HFC2	8	1OR4	Male	0.433	433	36.97
One	CO	HF	HFC2	8	1OR4	Male	0.356	356	30.82
One	CO	HF	HFC2	8	1OR5	Female	0.594	594	38.12
One	CO	HF	HFC2	8	1OR5	Female	0.495	495	36.2
One	CO	HF	HFC2	8	1OR5	Female	0.835	835	42.97
One	CO	HF	HFC2	8	1OR5	Female	0.604	604	37.69
One	CO	HF	HFC2	8	1OR5	Female	0.553	553	37.66
One	CO	HF	HFC2	8	1OR5	Female	0.401	401	35.8
One	CO	HF	HFC2	8	1OR5	Female	0.39	390	33.95
One	CO	HF	HFC2	8	1OR5	Male	0.345	345	34.66
One	CO	HF	HFC2	8	1OR5	Male	0.464	464	36.17
One	CO	HF	HFC2	8	1OR5	Male	0.386	386	35.8
One	CO	HF	HFC2	8	1OR5	Male	0.454	454	36.2
One	CO	HF	HFC2	8	1OR5	Male	0.388	388	35.56
One	CO	HF	HFC2	8	1OR5	Male	0.459	459	36.11
One	CO	HF	HFC2	8	1OR5	Male	0.385	385	35.1
One	CO	HF	HFC2	8	1OR6	Female	0.957	957	40.21
One	CO	HF	HFC2	8	1OR6	Female	1.028	1028	35.35
One	CO	HF	HFC2	8	1OR6	Female	0.409	409	32.05
One	CO	HF	HFC2	8	1OR6	Female	0.561	561	35.4
One	CO	HF	HFC2	8	1OR6	Female	0.571	571	38.1
One	CO	HF	HFC2	8	1OR6	Female	0.652	652	36.51
One	CO	HF	HFC2	8	1OR6	Female	0.673	673	38.98
One	CO	HF	HFC2	8	1OR6	Male	0.351	351	34.87
One	CO	HF	HFC2	8	1OR6	Male	0.393	393	35.8
One	CO	HF	HFC2	8	1OR6	Male	0.345	345	33.58
One	CO	HF	HFC2	8	1OR6	Male	0.309	309	30.73
One	CO	HF	HFC2	8	1OR6	Male	0.359	359	33.92
One	CO	HF	HFC2	8	1OR6	Male	0.333	333	33.37
One	CO	HF	HFC2	8	1OR6	Male	0.321	321	32.75
One	CO	HF	HFC2	8	1OR7	Female	0.627	627	39.29
One	CO	HF	HFC2	8	1OR7	Female	0.48	480	35.68
One	CO	HF	HFC2	8	1OR7	Female	0.284	284	30.19
One	CO	HF	HFC2	8	1OR7	Female	0.56	560	37.48
One	CO	HF	HFC2	8	1OR7	Female	0.507	507	38.43
One	CO	HF	HFC2	8	1OR7	Male	0.297	297	34.08
One	CO	HF	HFC2	8	1OR7	Male	0.41	410	35.15
One	CO	HF	HFC2	8	1OR7	Male	0.416	416	34.42
One	CO	HF	HFC2	8	1OR7	Male	0.437	437	37.02
One	CO	HF	HFC2	8	1OR7	Male	0.43	430	36.44
One	CO	HF	HFC2	8	1OR7	Male	0.382	382	34.98
One	CO	HF	HFC2	8	1OR7	Male	0.43	430	35.31
One	CO	HF	HFC2	8	1OR7	Male	0.404	404	34.79
One	CO	LF	LFC	8	1PI1	Female	0.893	893	35.79
One	CO	LF	LFC	8	1PI1	Female	0.47	470	34.79
One	CO	LF	LFC	8	1PI1	Female	0.556	556	37.7
One	CO	LF	LFC	8	1PI1	Female	0.452	452	37.75
One	CO	LF	LFC	8	1PI1	Female	0.625	625	39.88
One	CO	LF	LFC	8	1PI1	Female	0.613	613	37.51
One	CO	LF	LFC	8	1PI1	Female	0.528	528	36.17
One	CO	LF	LFC	8	1PI1	Female	0.496	496	33.58
One	CO	LF	LFC	8	1PI1	Female	1.142	1142	44.28
One	CO	LF	LFC	8	1PI1	Male	0.492	492	38.73
One	CO	LF	LFC	8	1PI1	Male	0.397	397	37.76
One	CO	LF	LFC	8	1PI1	Male	0.357	357	36.15
One	CO	LF	LFC	8	1PI1	Male	0.412	412	37.89
One	CO	LF	LFC	8	1PI2	Female	0.542	542	34.61
One	CO	LF	LFC	8	1PI2	Female	0.709	709	41.5
One	CO	LF	LFC	8	1PI2	Female	1.147	1147	43.11
One	CO	LF	LFC	8	1PI2	Female	0.799	799	42.59
One	CO	LF	LFC	8	1PI2	Female	0.576	576	37.14
One	CO	LF	LFC	8	1PI2	Female	0.761	761	41.41
One	CO	LF	LFC	8	1PI2	Female	0.834	834	40.92
One	CO	LF	LFC	8	1PI2	Male	0.462	462	37.47
One	CO	LF	LFC	8	1PI2	Male	0.559	559	39.82
One	CO	LF	LFC	8	1PI2	Male	0.41	410	34.78
One	CO	LF	LFC	8	1PI2	Male	0.477	477	37.61
One	CO	LF	LFC	8	1PI2	Male	0.421	421	36.34
One	CO	LF	LFC	8	1PI2	Male	0.39	390	35.9
One	CO	LF	LFC	8	1PI3	Female	0.931	931	43.85
One	CO	LF	LFC	8	1PI3	Female	0.72	720	41.37
One	CO	LF	LFC	8	1PI3	Female	0.941	941	43
One	CO	LF	LFC	8	1PI3	Female	0.799	799	43.23
One	CO	LF	LFC	8	1PI3	Female	0.764	764	42.16
One	CO	LF	LFC	8	1PI3	Female	0.808	808	42.05
One	CO	LF	LFC	8	1PI3	Female	0.655	655	40.17
One	CO	LF	LFC	8	1PI3	Male	0.492	492	39.19
One	CO	LF	LFC	8	1PI3	Male	0.488	488	38.81
One	CO	LF	LFC	8	1PI3	Male	0.447	447	37.64
One	CO	LF	LFC	8	1PI3	Male	0.47	470	37.17
One	CO	LF	LFC	8	1PI3	Male	0.362	362	34.56
One	CO	LF	LFC	8	1PI3	Male	0.462	462	38.01
One	CO	LF	LFC	8	1PI3	Male	0.509	509	39.87
One	CO	LF	LFC	8	1PI4	Female	0.602	602	38.47
One	CO	LF	LFC	8	1PI4	Female	0.525	525	36.55
One	CO	LF	LFC	8	1PI4	Female	0.51	510	36.36
One	CO	LF	LFC	8	1PI4	Female	0.553	553	39.73
One	CO	LF	LFC	8	1PI4	Female	0.589	589	39.31
One	CO	LF	LFC	8	1PI4	Female	0.444	444	36.93
One	CO	LF	LFC	8	1PI4	Female	0.333	333	33.52
One	CO	LF	LFC	8	1PI4	Male	0.393	393	33.97
One	CO	LF	LFC	8	1PI4	Male	0.336	336	34.98
One	CO	LF	LFC	8	1PI4	Male	0.408	408	35.4
One	CO	LF	LFC	8	1PI4	Male	0.366	366	34.02
One	CO	LF	LFC	8	1PI4	Male	0.465	465	37.8
One	CO	LF	LFC	8	1PI4	Male	0.348	348	34.14
One	CO	LF	LFC	8	1PI4	Male	0.403	403	36.74
One	CO	LF	LFC	8	1PI5	Female	0.792	792	41.34
One	CO	LF	LFC	8	1PI5	Female	0.616	616	39.34
One	CO	LF	LFC	8	1PI5	Female	0.67	670	41.34
One	CO	LF	LFC	8	1PI5	Female	0.417	417	32.97
One	CO	LF	LFC	8	1PI5	Female	0.203	203	30.92
One	CO	LF	LFC	8	1PI5	Female	0.672	672	39.4
One	CO	LF	LFC	8	1PI5	Female	0.489	489	37.12
One	CO	LF	LFC	8	1PI5	Female	0.866	866	40.33
One	CO	LF	LFC	8	1PI5	Male	0.41	410	37.18
One	CO	LF	LFC	8	1PI5	Male	0.382	382	35.21
One	CO	LF	LFC	8	1PI5	Male	0.274	274	32.91
One	CO	LF	LFC	8	1PI5	Male	0.371	371	33.47
One	CO	LF	LFC	8	1PI5	Male	0.42	420	35.77
One	CO	LF	LFC	8	1PI5	Male	0.47	470	35.97
One	CO	LF	LFC	8	1PI6	Female	1.053	1053	43.19
One	CO	LF	LFC	8	1PI6	Female	0.635	635	40.23
One	CO	LF	LFC	8	1PI6	Female	0.714	714	38.95
One	CO	LF	LFC	8	1PI6	Female	1.15	1150	41.54
One	CO	LF	LFC	8	1PI6	Female	0.85	850	42.54
One	CO	LF	LFC	8	1PI6	Female	0.662	662	39.78
One	CO	LF	LFC	8	1PI6	Female	0.585	585	37.07
One	CO	LF	LFC	8	1PI6	Male	0.481	481	39.3
One	CO	LF	LFC	8	1PI6	Male	0.442	442	37.45
One	CO	LF	LFC	8	1PI6	Male	0.471	471	37.32
One	CO	LF	LFC	8	1PI6	Male	0.568	568	39.77
One	CO	LF	LFC	8	1PI6	Male	0.405	405	36.02
One	CO	LF	LFC	8	1PI6	Male	0.384	384	35.05
One	CO	LF	LFC	8	1PI6	Male	0.39	390	35.54
One	CO	LF	LFC	8	1PI7	Female	0.768	768	41.26
One	CO	LF	LFC	8	1PI7	Female	1.052	1052	40.69
One	CO	LF	LFC	8	1PI7	Female	0.601	601	39.42
One	CO	LF	LFC	8	1PI7	Female	0.651	651	41.19
One	CO	LF	LFC	8	1PI7	Female	0.785	785	42.7
One	CO	LF	LFC	8	1PI7	Female	0.637	637	39.46
One	CO	LF	LFC	8	1PI7	Female	0.643	643	39.91
One	CO	LF	LFC	8	1PI7	Female	0.555	555	39.44
One	CO	LF	LFC	8	1PI7	Male	0.46	460	38.3
One	CO	LF	LFC	8	1PI7	Male	0.397	397	35.41
One	CO	LF	LFC	8	1PI7	Male	0.474	474	37.77
One	CO	LF	LFC	8	1PI7	Male	0.366	366	35.94
One	CO	LF	LFC	8	1PI7	Male	0.407	407	36.4
One	CO	LF	LFC	8	1PI7	Male	0.41	410	36.32
One	PO	LF	LFP	8	1PU1	Female	0.469	469	35.55
One	PO	LF	LFP	8	1PU1	Female	0.883	883	41.55
One	PO	LF	LFP	8	1PU1	Female	1.294	1294	43.67
One	PO	LF	LFP	8	1PU1	Female	0.695	695	41.85
One	PO	LF	LFP	8	1PU1	Female	0.613	613	42.37
One	PO	LF	LFP	8	1PU1	Female	0.554	554	38.9
One	PO	LF	LFP	8	1PU1	Female	0.659	659	36.82
One	PO	LF	LFP	8	1PU1	Male	0.377	377	36.34
One	PO	LF	LFP	8	1PU1	Male	0.412	412	35.94
One	PO	LF	LFP	8	1PU1	Male	0.503	503	38.93
One	PO	LF	LFP	8	1PU1	Male	0.453	453	36.54
One	PO	LF	LFP	8	1PU1	Male	0.441	441	35.99
One	PO	LF	LFP	8	1PU1	Male	0.465	465	37.73
One	PO	LF	LFP	8	1PU1	Male	0.395	395	37.7
One	PO	LF	LFP	8	1PU2	Female	0.902	902	43.08
One	PO	LF	LFP	8	1PU2	Female	0.669	669	39.11
One	PO	LF	LFP	8	1PU2	Female	0.793	793	40.33
One	PO	LF	LFP	8	1PU2	Female	0.818	818	40.55
One	PO	LF	LFP	8	1PU2	Female	0.58	580	37.83
One	PO	LF	LFP	8	1PU2	Female	0.69	690	39.4
One	PO	LF	LFP	8	1PU2	Female	0.725	725	40.12
One	PO	LF	LFP	8	1PU2	Female	0.747	747	41.27
One	PO	LF	LFP	8	1PU2	Female	0.511	511	34.65
One	PO	LF	LFP	8	1PU2	Male	0.437	437	36.57
One	PO	LF	LFP	8	1PU2	Male	0.384	384	35.82
One	PO	LF	LFP	8	1PU2	Male	0.452	452	36.61
One	PO	LF	LFP	8	1PU2	Male	0.434	434	37.72
One	PO	LF	LFP	8	1PU2	Male	0.502	502	38.03
One	PO	LF	LFP	8	1PU3	Female	0.755	755	40.5
One	PO	LF	LFP	8	1PU3	Female	0.924	924	40.34
One	PO	LF	LFP	8	1PU3	Female	0.951	951	42.59
One	PO	LF	LFP	8	1PU3	Female	0.722	722	40.42
One	PO	LF	LFP	8	1PU3	Female	0.639	639	38.79
One	PO	LF	LFP	8	1PU3	Female	1.015	1015	43.86
One	PO	LF	LFP	8	1PU3	Female	0.584	584	36.83
One	PO	LF	LFP	8	1PU3	Male	0.443	443	36.99
One	PO	LF	LFP	8	1PU3	Male	0.419	419	37.16
One	PO	LF	LFP	8	1PU3	Male	0.492	492	37.82
One	PO	LF	LFP	8	1PU3	Male	0.317	317	33.4
One	PO	LF	LFP	8	1PU3	Male	0.473	473	39.17
One	PO	LF	LFP	8	1PU3	Male	0.43	430	35.41
One	PO	LF	LFP	8	1PU3	Male	0.44	440	37.44
One	PO	LF	LFP	8	1PU4	Female	0.597	597	38.48
One	PO	LF	LFP	8	1PU4	Female	0.601	601	42.3
One	PO	LF	LFP	8	1PU4	Female	0.594	594	37.49
One	PO	LF	LFP	8	1PU4	Female	0.565	565	40.63
One	PO	LF	LFP	8	1PU4	Female	0.53	530	36.91
One	PO	LF	LFP	8	1PU4	Female	0.786	786	42.52
One	PO	LF	LFP	8	1PU4	Female	0.672	672	39.26
One	PO	LF	LFP	8	1PU4	Female	0.443	443	36.14
One	PO	LF	LFP	8	1PU4	Female	0.741	741	40.84
One	PO	LF	LFP	8	1PU4	Female	0.657	657	37.86
One	PO	LF	LFP	8	1PU4	Male	0.207	207	30.36
One	PO	LF	LFP	8	1PU4	Male	0.474	474	37.57
One	PO	LF	LFP	8	1PU4	Male	0.362	362	34.4
One	PO	LF	LFP	8	1PU4	Male	0.407	407	34.84
One	PO	LF	LFP	8	1PU5	Female	0.955	955	40.74
One	PO	LF	LFP	8	1PU5	Female	0.608	608	37.64
One	PO	LF	LFP	8	1PU5	Female	0.641	641	38.8
One	PO	LF	LFP	8	1PU5	Female	0.645	645	39.65
One	PO	LF	LFP	8	1PU5	Female	0.765	765	39.36
One	PO	LF	LFP	8	1PU5	Female	0.684	684	39.59
One	PO	LF	LFP	8	1PU5	Female	0.566	566	40.01
One	PO	LF	LFP	8	1PU5	Female	0.544	544	38.83
One	PO	LF	LFP	8	1PU5	Female	0.552	552	37.83
One	PO	LF	LFP	8	1PU5	Female	0.539	539	34.57
One	PO	LF	LFP	8	1PU5	Male	0.466	466	39.76
One	PO	LF	LFP	8	1PU5	Male	0.409	409	36.92
One	PO	LF	LFP	8	1PU5	Male	0.399	399	38.41
One	PO	LF	LFP	8	1PU5	Male	0.367	367	36.79
One	PO	LF	LFP	8	1PU6	Female	0.584	584	38.53
One	PO	LF	LFP	8	1PU6	Female	0.53	530	38.47
One	PO	LF	LFP	8	1PU6	Female	0.726	726	41.26
One	PO	LF	LFP	8	1PU6	Female	0.461	461	36.5
One	PO	LF	LFP	8	1PU6	Female	0.543	543	38.65
One	PO	LF	LFP	8	1PU6	Female	0.387	387	35.98
One	PO	LF	LFP	8	1PU6	Female	0.432	432	38.09
One	PO	LF	LFP	8	1PU6	Female	0.469	469	36.06
One	PO	LF	LFP	8	1PU6	Male	0.41	410	37.19
One	PO	LF	LFP	8	1PU6	Male	0.427	427	35.77
One	PO	LF	LFP	8	1PU6	Male	0.459	459	39.48
One	PO	LF	LFP	8	1PU6	Male	0.423	423	36.47
One	PO	LF	LFP	8	1PU6	Male	0.405	405	35.64
One	PO	LF	LFP	8	1PU7	Female	0.747	747	42.05
One	PO	LF	LFP	8	1PU7	Female	0.607	607	38.1
One	PO	LF	LFP	8	1PU7	Female	0.574	574	37.04
One	PO	LF	LFP	8	1PU7	Female	0.588	588	36.49
One	PO	LF	LFP	8	1PU7	Female	0.642	642	39.66
One	PO	LF	LFP	8	1PU7	Female	0.549	549	35.65
One	PO	LF	LFP	8	1PU7	Female	0.417	417	35.01
One	PO	LF	LFP	8	1PU7	Female	0.386	386	34.67
One	PO	LF	LFP	8	1PU7	Male	0.421	421	35.77
One	PO	LF	LFP	8	1PU7	Male	0.404	404	35.49
One	PO	LF	LFP	8	1PU7	Male	0.48	480	37.98
One	PO	LF	LFP	8	1PU7	Male	0.442	442	36.16
One	PO	LF	LFP	8	1PU7	Male	0.419	419	35.12
One	PO	LF	LFP	8	1PU7	Male	0.476	476	36.31
One	MF	HF	HFMF2	8	1RE1	Female	0.7	700	40.32
One	MF	HF	HFMF2	8	1RE1	Female	0.572	572	36.93
One	MF	HF	HFMF2	8	1RE1	Female	0.533	533	37.66
One	MF	HF	HFMF2	8	1RE1	Female	0.477	477	33.84
One	MF	HF	HFMF2	8	1RE1	Female	0.52	520	35.92
One	MF	HF	HFMF2	8	1RE1	Female	0.569	569	38.37
One	MF	HF	HFMF2	8	1RE1	Male	0.407	407	35.52
One	MF	HF	HFMF2	8	1RE1	Male	0.45	450	37.54
One	MF	HF	HFMF2	8	1RE1	Male	0.446	446	35.86
One	MF	HF	HFMF2	8	1RE1	Male	0.35	350	33.34
One	MF	HF	HFMF2	8	1RE1	Male	0.379	379	35.19
One	MF	HF	HFMF2	8	1RE1	Male	0.421	421	36.02
One	MF	HF	HFMF2	8	1RE1	Male	0.415	415	35.9
One	MF	HF	HFMF2	8	1RE1	Male	0.42	420	36.11
One	MF	HF	HFMF2	8	1RE2	Female	1.169	1169	43.71
One	MF	HF	HFMF2	8	1RE2	Female	0.543	543	33.43
One	MF	HF	HFMF2	8	1RE2	Female	0.78	780	39.28
One	MF	HF	HFMF2	8	1RE2	Female	0.373	373	40.01
One	MF	HF	HFMF2	8	1RE2	Female	0.573	573	35.45
One	MF	HF	HFMF2	8	1RE2	Female	0.821	821	40.33
One	MF	HF	HFMF2	8	1RE2	Female	0.686	686	41.27
One	MF	HF	HFMF2	8	1RE2	Female	0.643	643	37.83
One	MF	HF	HFMF2	8	1RE2	Male	0.423	423	35.36
One	MF	HF	HFMF2	8	1RE2	Male	0.371	371	35.44
One	MF	HF	HFMF2	8	1RE2	Male	0.495	495	37.86
One	MF	HF	HFMF2	8	1RE2	Male	0.387	387	33.43
One	MF	HF	HFMF2	8	1RE2	Male	0.416	416	35.06
One	MF	HF	HFMF2	8	1RE2	Male	0.416	416	36.47
One	MF	HF	HFMF2	8	1RE3	Female	0.65	650	37.65
One	MF	HF	HFMF2	8	1RE3	Female	0.785	785	37.26
One	MF	HF	HFMF2	8	1RE3	Female	0.533	533	37.83
One	MF	HF	HFMF2	8	1RE3	Female	0.618	618	37.84
One	MF	HF	HFMF2	8	1RE3	Female	0.456	456	33.37
One	MF	HF	HFMF2	8	1RE3	Male	0.337	337	34.09
One	MF	HF	HFMF2	8	1RE3	Male	0.407	407	36.32
One	MF	HF	HFMF2	8	1RE3	Male	0.37	370	34.12
One	MF	HF	HFMF2	8	1RE3	Male	0.302	302	31.62
One	MF	HF	HFMF2	8	1RE3	Male	0.39	390	35.92
One	MF	HF	HFMF2	8	1RE3	Male	0.418	418	35.31
One	MF	HF	HFMF2	8	1RE4	Female	0.826	826	34.8
One	MF	HF	HFMF2	8	1RE4	Female	0.64	640	38.13
One	MF	HF	HFMF2	8	1RE4	Female	0.941	941	42.21
One	MF	HF	HFMF2	8	1RE4	Female	0.697	697	40.23
One	MF	HF	HFMF2	8	1RE4	Female	0.603	603	40.14
One	MF	HF	HFMF2	8	1RE4	Female	0.615	615	38.56
One	MF	HF	HFMF2	8	1RE4	Female	0.815	815	40.35
One	MF	HF	HFMF2	8	1RE4	Female	0.777	777	37.74
One	MF	HF	HFMF2	8	1RE4	Male	0.375	375	35.13
One	MF	HF	HFMF2	8	1RE4	Male	0.322	322	33.99
One	MF	HF	HFMF2	8	1RE4	Male	0.468	468	36.94
One	MF	HF	HFMF2	8	1RE4	Male	0.324	324	34.43
One	MF	HF	HFMF2	8	1RE4	Male	0.377	377	35.24
One	MF	HF	HFMF2	8	1RE4	Male	0.361	361	34.09
One	MF	HF	HFMF2	8	1RE5	Female	0.746	746	40.97
One	MF	HF	HFMF2	8	1RE5	Female	0.746	746	39.04
One	MF	HF	HFMF2	8	1RE5	Female	0.485	485	37.07
One	MF	HF	HFMF2	8	1RE5	Female	0.567	567	37.12
One	MF	HF	HFMF2	8	1RE5	Female	0.643	643	40.22
One	MF	HF	HFMF2	8	1RE5	Female	0.482	482	36.76
One	MF	HF	HFMF2	8	1RE5	Female	0.527	527	35.13
One	MF	HF	HFMF2	8	1RE5	Male	0.424	424	36.23
One	MF	HF	HFMF2	8	1RE5	Male	0.474	474	38.25
One	MF	HF	HFMF2	8	1RE5	Male	0.436	436	36.76
One	MF	HF	HFMF2	8	1RE5	Male	0.321	321	33.15
One	MF	HF	HFMF2	8	1RE5	Male	0.384	384	34.2
One	MF	HF	HFMF2	8	1RE5	Male	0.423	423	35.13
One	MF	HF	HFMF2	8	1RE5	Male	0.402	402	35.56
One	MF	HF	HFMF2	8	1RE6	Female	0.556	556	38.25
One	MF	HF	HFMF2	8	1RE6	Female	0.597	597	40.01
One	MF	HF	HFMF2	8	1RE6	Female	0.544	544	38.98
One	MF	HF	HFMF2	8	1RE6	Female	0.536	536	37.73
One	MF	HF	HFMF2	8	1RE6	Female	0.644	644	38.68
One	MF	HF	HFMF2	8	1RE6	Female	0.548	548	39.13
One	MF	HF	HFMF2	8	1RE6	Female	0.588	588	37.84
One	MF	HF	HFMF2	8	1RE6	Female	0.565	565	38.01
One	MF	HF	HFMF2	8	1RE6	Male	0.421	421	37.85
One	MF	HF	HFMF2	8	1RE6	Male	0.415	415	36.06
One	MF	HF	HFMF2	8	1RE6	Male	0.338	338	35.46
One	MF	HF	HFMF2	8	1RE6	Male	0.325	325	32.75
One	MF	HF	HFMF2	8	1RE6	Male	0.325	325	32.56
One	MF	HF	HFMF2	8	1RE6	Male	0.315	315	31.73
One	MF	HF	HFMF2	8	1RE7	Female	0.65	650	36.08
One	MF	HF	HFMF2	8	1RE7	Female	0.982	982	40.13
One	MF	HF	HFMF2	8	1RE7	Female	0.913	913	39.96
One	MF	HF	HFMF2	8	1RE7	Female	0.827	827	39.89
One	MF	HF	HFMF2	8	1RE7	Female	1.108	1108	38.11
One	MF	HF	HFMF2	8	1RE7	Female	1.005	1005	41.64
One	MF	HF	HFMF2	8	1RE7	Female	0.62	620	38.13
One	MF	HF	HFMF2	8	1RE7	Male	0.377	377	35.73
One	MF	HF	HFMF2	8	1RE7	Male	0.351	351	34.21
One	MF	HF	HFMF2	8	1RE7	Male	0.377	377	34.74
One	MF	HF	HFMF2	8	1RE7	Male	0.323	323	33.63
One	MF	HF	HFMF2	8	1RE7	Male	0.348	348	35.83
One	MF	HF	HFMF2	8	1RE7	Male	0.324	324	34.01
One	CO	HF	HFC1	8	1TE1	Female	1.14	1140	42.74
One	CO	HF	HFC1	8	1TE1	Female	0.634	634	34.59
One	CO	HF	HFC1	8	1TE1	Female	0.494	494	35.32
One	CO	HF	HFC1	8	1TE1	Female	1.413	1413	43.09
One	CO	HF	HFC1	8	1TE1	Female	0.488	488	33.13
One	CO	HF	HFC1	8	1TE1	Female	0.599	599	37.55
One	CO	HF	HFC1	8	1TE1	Female	0.415	415	32.18
One	CO	HF	HFC1	8	1TE1	Female	0.34	340	32.79
One	CO	HF	HFC1	8	1TE1	Male	0.457	457	38.51
One	CO	HF	HFC1	8	1TE1	Male	0.398	398	34.05
One	CO	HF	HFC1	8	1TE1	Male	0.374	374	34.09
One	CO	HF	HFC1	8	1TE1	Male	0.346	346	33.73
One	CO	HF	HFC1	8	1TE1	Male	0.374	374	34.94
One	CO	HF	HFC1	8	1TE2	Female	0.745	745	40.77
One	CO	HF	HFC1	8	1TE2	Female	0.7	700	40.43
One	CO	HF	HFC1	8	1TE2	Female	1.516	1516	41.53
One	CO	HF	HFC1	8	1TE2	Female	0.688	688	40.79
One	CO	HF	HFC1	8	1TE2	Female	0.549	549	37.21
One	CO	HF	HFC1	8	1TE2	Female	0.536	536	37.02
One	CO	HF	HFC1	8	1TE2	Female	0.566	566	38.39
One	CO	HF	HFC1	8	1TE2	Male	0.479	479	37.78
One	CO	HF	HFC1	8	1TE2	Male	0.498	498	39.23
One	CO	HF	HFC1	8	1TE2	Male	0.322	322	34.06
One	CO	HF	HFC1	8	1TE2	Male	0.376	376	36.23
One	CO	HF	HFC1	8	1TE2	Male	0.474	474	37.26
One	CO	HF	HFC1	8	1TE2	Male	0.514	514	38.89
One	CO	HF	HFC1	8	1TE2	Male	0.368	368	35.16
One	CO	HF	HFC1	8	1TE3	Female	0.492	492	34.01
One	CO	HF	HFC1	8	1TE3	Female	0.588	588	37.92
One	CO	HF	HFC1	8	1TE3	Female	0.571	571	40.91
One	CO	HF	HFC1	8	1TE3	Female	0.337	337	34.02
One	CO	HF	HFC1	8	1TE3	Female	0.533	533	38.56
One	CO	HF	HFC1	8	1TE3	Female	0.511	511	37.4
One	CO	HF	HFC1	8	1TE3	Female	0.436	436	34.2
One	CO	HF	HFC1	8	1TE3	Male	0.435	435	37.49
One	CO	HF	HFC1	8	1TE3	Male	0.393	393	36.11
One	CO	HF	HFC1	8	1TE3	Male	0.394	394	37.44
One	CO	HF	HFC1	8	1TE3	Male	0.445	445	35.57
One	CO	HF	HFC1	8	1TE3	Male	0.404	404	36.5
One	CO	HF	HFC1	8	1TE3	Male	0.396	396	35.99
One	CO	HF	HFC1	8	1TE4	Female	0.672	672	37.06
One	CO	HF	HFC1	8	1TE4	Female	0.782	782	38.41
One	CO	HF	HFC1	8	1TE4	Female	0.97	970	40.89
One	CO	HF	HFC1	8	1TE4	Female	0.602	602	36.24
One	CO	HF	HFC1	8	1TE4	Female	0.671	671	39.01
One	CO	HF	HFC1	8	1TE4	Female	0.491	491	36.47
One	CO	HF	HFC1	8	1TE4	Female	0.652	652	36.41
One	CO	HF	HFC1	8	1TE4	Female	0.722	722	39.09
One	CO	HF	HFC1	8	1TE4	Male	0.42	420	35.09
One	CO	HF	HFC1	8	1TE4	Male	0.421	421	35.41
One	CO	HF	HFC1	8	1TE4	Male	0.369	369	35.59
One	CO	HF	HFC1	8	1TE4	Male	0.45	450	36.92
One	CO	HF	HFC1	8	1TE4	Male	0.373	373	36.45
One	CO	HF	HFC1	8	1TE4	Male	0.342	342	31.96
One	CO	HF	HFC1	8	1TE5	Female	0.455	455	35.85
One	CO	HF	HFC1	8	1TE5	Female	0.749	749	40.61
One	CO	HF	HFC1	8	1TE5	Female	0.489	489	35.66
One	CO	HF	HFC1	8	1TE5	Female	0.726	726	41.03
One	CO	HF	HFC1	8	1TE5	Female	0.544	544	37.41
One	CO	HF	HFC1	8	1TE5	Female	0.424	424	34.8
One	CO	HF	HFC1	8	1TE5	Female	0.388	388	34.37
One	CO	HF	HFC1	8	1TE5	Male	0.379	379	35
One	CO	HF	HFC1	8	1TE5	Male	0.446	446	36.93
One	CO	HF	HFC1	8	1TE5	Male	0.418	418	37.51
One	CO	HF	HFC1	8	1TE5	Male	0.38	380	38.17
One	CO	HF	HFC1	8	1TE5	Male	0.401	401	35.36
One	CO	HF	HFC1	8	1TE5	Male	0.373	373	35.82
One	CO	HF	HFC1	8	1TE5	Male	0.335	335	32.88
One	CO	HF	HFC1	8	1TE6	Female	0.81	810	43.46
One	CO	HF	HFC1	8	1TE6	Female	0.67	670	39.93
One	CO	HF	HFC1	8	1TE6	Female	0.576	576	39.62
One	CO	HF	HFC1	8	1TE6	Female	0.527	527	39
One	CO	HF	HFC1	8	1TE6	Female	0.442	442	36.96
One	CO	HF	HFC1	8	1TE6	Female	0.395	395	33.87
One	CO	HF	HFC1	8	1TE6	Female	0.66	660	40.83
One	CO	HF	HFC1	8	1TE6	Female	0.982	982	39.37
One	CO	HF	HFC1	8	1TE6	Male	0.459	459	37.55
One	CO	HF	HFC1	8	1TE6	Male	0.356	356	34.65
One	CO	HF	HFC1	8	1TE6	Male	0.442	442	38.17
One	CO	HF	HFC1	8	1TE6	Male	0.397	397	35.44
One	CO	HF	HFC1	8	1TE6	Male	0.348	348	34.97
One	CO	HF	HFC1	8	1TE6	Male	0.447	447	36.76
One	CO	HF	HFC1	8	1TE7	Female	0.757	757	38.26
One	CO	HF	HFC1	8	1TE7	Female	1.005	1005	40.59
One	CO	HF	HFC1	8	1TE7	Female	0.602	602	38.22
One	CO	HF	HFC1	8	1TE7	Female	0.628	628	39.72
One	CO	HF	HFC1	8	1TE7	Female	0.6	600	38.6
One	CO	HF	HFC1	8	1TE7	Female	0.7	700	39.76
One	CO	HF	HFC1	8	1TE7	Female	0.715	715	39.2
One	CO	HF	HFC1	8	1TE7	Male	0.509	509	36.57
One	CO	HF	HFC1	8	1TE7	Male	0.387	387	34.81
One	CO	HF	HFC1	8	1TE7	Male	0.494	494	38.22
One	CO	HF	HFC1	8	1TE7	Male	0.395	395	36.34
One	CO	HF	HFC1	8	1TE7	Male	0.396	396	33.49
One	CO	HF	HFC1	8	1TE7	Male	0.371	371	35.03
One	MF	HF	HFMF1	8	1WH1	Female	0.83	830	39.48
One	MF	HF	HFMF1	8	1WH1	Female	0.653	653	38.79
One	MF	HF	HFMF1	8	1WH1	Female	0.444	444	34.77
One	MF	HF	HFMF1	8	1WH1	Female	0.456	456	34.63
One	MF	HF	HFMF1	8	1WH1	Female	0.513	513	36.69
One	MF	HF	HFMF1	8	1WH1	Female	0.852	852	42.09
One	MF	HF	HFMF1	8	1WH1	Female	0.493	493	37.09
One	MF	HF	HFMF1	8	1WH1	Male	0.401	401	35.95
One	MF	HF	HFMF1	8	1WH1	Male	0.451	451	37.19
One	MF	HF	HFMF1	8	1WH1	Male	0.351	351	35.99
One	MF	HF	HFMF1	8	1WH1	Male	0.412	412	34.78
One	MF	HF	HFMF1	8	1WH1	Male	0.34	340	33.28
One	MF	HF	HFMF1	8	1WH1	Male	0.37	370	33.94
One	MF	HF	HFMF1	8	1WH1	Male	0.328	328	33.84
One	MF	HF	HFMF1	8	1WH2	Female	0.716	716	40.24
One	MF	HF	HFMF1	8	1WH2	Female	0.659	659	37.93
One	MF	HF	HFMF1	8	1WH2	Female	0.706	706	40.89
One	MF	HF	HFMF1	8	1WH2	Female	0.618	618	38.26
One	MF	HF	HFMF1	8	1WH2	Female	0.732	732	40.27
One	MF	HF	HFMF1	8	1WH2	Female	0.73	730	41.03
One	MF	HF	HFMF1	8	1WH2	Female	0.859	859	41.25
One	MF	HF	HFMF1	8	1WH2	Female	0.542	542	37.49
One	MF	HF	HFMF1	8	1WH2	Female	0.492	492	37.18
One	MF	HF	HFMF1	8	1WH2	Male	0.343	343	33.89
One	MF	HF	HFMF1	8	1WH2	Male	0.474	474	36.36
One	MF	HF	HFMF1	8	1WH2	Male	0.536	536	38.68
One	MF	HF	HFMF1	8	1WH2	Male	0.441	441	37.66
One	MF	HF	HFMF1	8	1WH2	Male	0.463	463	37.04
One	MF	HF	HFMF1	8	1WH3	Female	0.818	818	37.28
One	MF	HF	HFMF1	8	1WH3	Female	0.535	535	37.14
One	MF	HF	HFMF1	8	1WH3	Female	0.717	717	38.28
One	MF	HF	HFMF1	8	1WH3	Female	0.632	632	38.46
One	MF	HF	HFMF1	8	1WH3	Male	0.453	453	37.42
One	MF	HF	HFMF1	8	1WH3	Male	0.357	357	30.93
One	MF	HF	HFMF1	8	1WH3	Male	0.465	465	38.65
One	MF	HF	HFMF1	8	1WH3	Male	0.355	355	34.58
One	MF	HF	HFMF1	8	1WH4	Female	0.379	379	34.85
One	MF	HF	HFMF1	8	1WH4	Female	0.61	610	37.48
One	MF	HF	HFMF1	8	1WH4	Female	0.605	605	37.02
One	MF	HF	HFMF1	8	1WH4	Female	0.519	519	35.16
One	MF	HF	HFMF1	8	1WH4	Female	0.634	634	38.83
One	MF	HF	HFMF1	8	1WH4	Female	0.503	503	36.76
One	MF	HF	HFMF1	8	1WH4	Female	0.447	447	33.01
One	MF	HF	HFMF1	8	1WH4	Female	0.455	455	35.93
One	MF	HF	HFMF1	8	1WH4	Male	0.371	371	35.67
One	MF	HF	HFMF1	8	1WH4	Male	0.385	385	35.46
One	MF	HF	HFMF1	8	1WH4	Male	0.307	307	33.28
One	MF	HF	HFMF1	8	1WH4	Male	0.429	429	36.82
One	MF	HF	HFMF1	8	1WH4	Male	0.328	328	35.16
One	MF	HF	HFMF1	8	1WH4	Male	0.322	322	35.15
One	MF	HF	HFMF1	8	1WH5	Female	1.31	1310	42.4
One	MF	HF	HFMF1	8	1WH5	Female	0.496	496	37.03
One	MF	HF	HFMF1	8	1WH5	Female	0.535	535	40.99
One	MF	HF	HFMF1	8	1WH5	Female	0.93	930	41.84
One	MF	HF	HFMF1	8	1WH5	Female	0.71	710	39.61
One	MF	HF	HFMF1	8	1WH5	Female	0.55	550	39.23
One	MF	HF	HFMF1	8	1WH5	Female	0.502	502	37.97
One	MF	HF	HFMF1	8	1WH5	Male	0.485	485	38.75
One	MF	HF	HFMF1	8	1WH5	Male	0.405	405	36.22
One	MF	HF	HFMF1	8	1WH5	Male	0.4	400	NA
One	MF	HF	HFMF1	8	1WH5	Male	0.344	344	34.57
One	MF	HF	HFMF1	8	1WH5	Male	0.357	357	35.08
One	MF	HF	HFMF1	8	1WH5	Male	0.432	432	36.93
One	MF	HF	HFMF1	8	1WH5	Male	0.384	384	36.51
One	MF	HF	HFMF1	8	1WH6	Female	0.602	602	36.17
One	MF	HF	HFMF1	8	1WH6	Female	0.554	554	36.99
One	MF	HF	HFMF1	8	1WH6	Female	0.488	488	35.72
One	MF	HF	HFMF1	8	1WH6	Female	0.441	441	35.41
One	MF	HF	HFMF1	8	1WH6	Female	1.183	1183	41.08
One	MF	HF	HFMF1	8	1WH6	Female	0.679	679	38.73
One	MF	HF	HFMF1	8	1WH6	Male	0.308	308	31.57
One	MF	HF	HFMF1	8	1WH6	Male	0.562	562	38.05
One	MF	HF	HFMF1	8	1WH6	Male	0.394	394	34.53
One	MF	HF	HFMF1	8	1WH6	Male	0.4	400	34.1
One	MF	HF	HFMF1	8	1WH6	Male	0.375	375	35.56
One	MF	HF	HFMF1	8	1WH7	Female	0.958	958	40.46
One	MF	HF	HFMF1	8	1WH7	Female	0.434	434	35.24
One	MF	HF	HFMF1	8	1WH7	Female	0.735	735	41.17
One	MF	HF	HFMF1	8	1WH7	Female	0.588	588	37.58
One	MF	HF	HFMF1	8	1WH7	Female	0.911	911	41.76
One	MF	HF	HFMF1	8	1WH7	Female	0.667	667	39.72
One	MF	HF	HFMF1	8	1WH7	Female	0.69	690	40.32
One	MF	HF	HFMF1	8	1WH7	Female	0.436	436	30.68
One	MF	HF	HFMF1	8	1WH7	Male	0.39	390	36.16
One	MF	HF	HFMF1	8	1WH7	Male	0.459	459	38.63
One	MF	HF	HFMF1	8	1WH7	Male	0.37	370	35.2
One	MF	HF	HFMF1	8	1WH7	Male	0.424	424	34.98
One	MF	HF	HFMF1	8	1WH7	Male	0.486	486	37.16
One	MF	HF	HFMF1	8	1WH7	Male	0.385	385	35.61
Two	REF	HF	HFREF	8	2BE1	Female	0.347	347	33.95
Two	REF	HF	HFREF	8	2BE1	Female	0.339	339	33.76
Two	REF	HF	HFREF	8	2BE1	Female	0.423	423	34.18
Two	REF	HF	HFREF	8	2BE1	Female	0.357	357	34.52
Two	REF	HF	HFREF	8	2BE1	Female	0.509	509	39.01
Two	REF	HF	HFREF	8	2BE1	Female	0.417	417	34.65
Two	REF	HF	HFREF	8	2BE1	Female	0.282	282	29.03
Two	REF	HF	HFREF	8	2BE1	Male	0.356	356	35.72
Two	REF	HF	HFREF	8	2BE1	Male	0.301	301	32.49
Two	REF	HF	HFREF	8	2BE1	Male	0.388	388	35.54
Two	REF	HF	HFREF	8	2BE1	Male	0.355	355	35.98
Two	REF	HF	HFREF	8	2BE2	Female	0.565	565	39.14
Two	REF	HF	HFREF	8	2BE2	Female	0.434	434	36.97
Two	REF	HF	HFREF	8	2BE2	Female	0.399	399	35.81
Two	REF	HF	HFREF	8	2BE2	Female	0.36	360	34.92
Two	REF	HF	HFREF	8	2BE2	Female	0.912	912	41.6
Two	REF	HF	HFREF	8	2BE2	Female	0.5	500	37.29
Two	REF	HF	HFREF	8	2BE2	Female	0.437	437	34.62
Two	REF	HF	HFREF	8	2BE2	Female	0.466	466	38.67
Two	REF	HF	HFREF	8	2BE2	Male	0.339	339	34.98
Two	REF	HF	HFREF	8	2BE2	Male	0.374	374	36.8
Two	REF	HF	HFREF	8	2BE2	Male	0.317	317	34.92
Two	REF	HF	HFREF	8	2BE2	Male	0.341	341	34.94
Two	REF	HF	HFREF	8	2BE2	Male	0.319	319	35.92
Two	REF	HF	HFREF	8	2BE3	Female	0.56	560	37.59
Two	REF	HF	HFREF	8	2BE3	Female	0.883	883	37.26
Two	REF	HF	HFREF	8	2BE3	Female	0.46	460	30
Two	REF	HF	HFREF	8	2BE3	Female	0.339	339	31.77
Two	REF	HF	HFREF	8	2BE3	Female	0.3	300	29.48
Two	REF	HF	HFREF	8	2BE3	Female	0.406	406	34.2
Two	REF	HF	HFREF	8	2BE3	Male	0.403	403	33.42
Two	REF	HF	HFREF	8	2BE3	Male	0.283	283	31.87
Two	REF	HF	HFREF	8	2BE3	Male	0.328	328	33.08
Two	REF	HF	HFREF	8	2BE3	Male	0.321	321	34.42
Two	REF	HF	HFREF	8	2BE3	Male	0.311	311	33.63
Two	REF	HF	HFREF	8	2BE3	Male	0.255	255	30.86
Two	REF	HF	HFREF	8	2BE3	Male	0.334	334	33.73
Two	REF	HF	HFREF	8	2BE3	Male	0.284	284	30.6
Two	REF	HF	HFREF	8	2BE4	Male	0.418	418	34.29
Two	REF	HF	HFREF	8	2BE4	Male	0.388	388	35.89
Two	REF	HF	HFREF	8	2BE4	Male	0.425	425	36.19
Two	REF	HF	HFREF	8	2BE4	Male	0.293	293	37.56
Two	REF	HF	HFREF	8	2BE4	Male	0.3	300	35.8
Two	REF	HF	HFREF	8	2BE4	Male	0.376	376	38.44
Two	REF	HF	HFREF	8	2BE4	Male	0.423	423	36.59
Two	REF	HF	HFREF	8	2BE4	Male	0.337	337	35.78
Two	REF	HF	HFREF	8	2BE5	Female	0.461	461	34.09
Two	REF	HF	HFREF	8	2BE5	Female	0.455	455	35.7
Two	REF	HF	HFREF	8	2BE5	Female	0.423	423	34.88
Two	REF	HF	HFREF	8	2BE5	Female	0.445	445	35.5
Two	REF	HF	HFREF	8	2BE5	Female	0.34	340	33.44
Two	REF	HF	HFREF	8	2BE5	Male	0.294	294	31.62
Two	REF	HF	HFREF	8	2BE5	Male	0.34	340	35.85
Two	REF	HF	HFREF	8	2BE5	Male	0.295	295	32.54
Two	REF	HF	HFREF	8	2BE6	Female	0.61	610	37.37
Two	REF	HF	HFREF	8	2BE6	Female	0.426	426	34.9
Two	REF	HF	HFREF	8	2BE6	Female	0.263	263	30.46
Two	REF	HF	HFREF	8	2BE6	Female	0.28	280	32.8
Two	REF	HF	HFREF	8	2BE6	Female	0.333	333	31.79
Two	REF	HF	HFREF	8	2BE6	Female	0.356	356	33.17
Two	REF	HF	HFREF	8	2BE6	Female	0.473	473	33.7
Two	REF	HF	HFREF	8	2BE6	Female	0.726	726	41.28
Two	REF	HF	HFREF	8	2BE6	Male	0.332	332	37.51
Two	REF	HF	HFREF	8	2BE6	Male	0.398	398	36.4
Two	REF	HF	HFREF	8	2BE6	Male	0.343	343	35.7
Two	REF	HF	HFREF	8	2BE6	Male	0.331	331	33.2
Two	REF	HF	HFREF	8	2BE6	Male	0.298	298	33.04
Two	REF	HF	HFREF	8	2BE6	Male	0.346	346	34.55
Two	REF	HF	HFREF	8	2BE6	Male	0.31	310	33.23
Two	REF	HF	HFREF	8	2BE7	Female	0.494	494	36.35
Two	REF	HF	HFREF	8	2BE7	Female	0.336	336	33.52
Two	REF	HF	HFREF	8	2BE7	Female	0.37	370	34.92
Two	REF	HF	HFREF	8	2BE7	Female	0.616	616	35.24
Two	REF	HF	HFREF	8	2BE7	Female	1.111	1111	39.38
Two	REF	HF	HFREF	8	2BE7	Female	0.262	262	31.37
Two	REF	HF	HFREF	8	2BE7	Male	0.362	362	35.78
Two	REF	HF	HFREF	8	2BE7	Male	0.25	250	31.87
Two	REF	HF	HFREF	8	2BE7	Male	0.32	320	34.03
Two	REF	HF	HFREF	8	2BE7	Male	0.307	307	33.77
Two	REF	HF	HFREF	8	2BE7	Male	0.311	311	31.48
Two	REF	HF	HFREF	8	2BE7	Male	0.341	341	34.46
Two	REF	HF	HFREF	8	2BE7	Male	0.385	385	36.43
Two	PO	HF	HFP1	8	2BL1	Female	0.319	319	31.93
Two	PO	HF	HFP1	8	2BL1	Female	0.376	376	33.24
Two	PO	HF	HFP1	8	2BL1	Female	0.444	444	34.63
Two	PO	HF	HFP1	8	2BL1	Female	0.356	356	34.29
Two	PO	HF	HFP1	8	2BL1	Female	0.322	322	34.33
Two	PO	HF	HFP1	8	2BL1	Female	0.376	376	32.26
Two	PO	HF	HFP1	8	2BL1	Female	0.21	210	28.62
Two	PO	HF	HFP1	8	2BL1	Female	0.256	256	31.76
Two	PO	HF	HFP1	8	2BL1	Male	0.403	403	36.31
Two	PO	HF	HFP1	8	2BL1	Male	0.253	253	31.16
Two	PO	HF	HFP1	8	2BL1	Male	0.349	349	34.72
Two	PO	HF	HFP1	8	2BL1	Male	0.342	342	36.16
Two	PO	HF	HFP1	8	2BL1	Male	0.32	320	35.6
Two	PO	HF	HFP1	8	2BL1	Male	0.304	304	34.21
Two	PO	HF	HFP1	8	2BL2	Female	0.545	545	38.63
Two	PO	HF	HFP1	8	2BL2	Female	0.417	417	35.28
Two	PO	HF	HFP1	8	2BL2	Female	0.4	400	36.23
Two	PO	HF	HFP1	8	2BL2	Female	0.315	315	33.69
Two	PO	HF	HFP1	8	2BL2	Female	0.419	419	37.56
Two	PO	HF	HFP1	8	2BL2	Female	0.344	344	33.72
Two	PO	HF	HFP1	8	2BL2	Female	0.371	371	35.61
Two	PO	HF	HFP1	8	2BL2	Male	0.358	358	36.39
Two	PO	HF	HFP1	8	2BL2	Male	0.361	361	35.81
Two	PO	HF	HFP1	8	2BL2	Male	0.42	420	35.91
Two	PO	HF	HFP1	8	2BL2	Male	0.299	299	34.62
Two	PO	HF	HFP1	8	2BL2	Male	0.32	320	36.23
Two	PO	HF	HFP1	8	2BL2	Male	0.349	349	38.01
Two	PO	HF	HFP1	8	2BL2	Male	0.357	357	36.23
Two	PO	HF	HFP1	8	2BL3	Female	0.344	344	34.27
Two	PO	HF	HFP1	8	2BL3	Female	0.411	411	34.65
Two	PO	HF	HFP1	8	2BL3	Female	0.464	464	37.12
Two	PO	HF	HFP1	8	2BL3	Female	0.342	342	34.54
Two	PO	HF	HFP1	8	2BL3	Female	0.451	451	36.43
Two	PO	HF	HFP1	8	2BL3	Male	0.383	383	35.65
Two	PO	HF	HFP1	8	2BL3	Male	0.332	332	34.63
Two	PO	HF	HFP1	8	2BL3	Male	0.529	529	37.78
Two	PO	HF	HFP1	8	2BL3	Male	0.394	394	34.92
Two	PO	HF	HFP1	8	2BL3	Male	0.277	277	32.18
Two	PO	HF	HFP1	8	2BL3	Male	0.335	335	33.85
Two	PO	HF	HFP1	8	2BL3	Male	0.335	335	34.14
Two	PO	HF	HFP1	8	2BL3	Male	0.333	333	34.23
Two	PO	HF	HFP1	8	2BL4	Female	0.486	486	37.74
Two	PO	HF	HFP1	8	2BL4	Female	0.449	449	36.9
Two	PO	HF	HFP1	8	2BL4	Female	0.489	489	35.66
Two	PO	HF	HFP1	8	2BL4	Female	0.477	477	37.61
Two	PO	HF	HFP1	8	2BL4	Female	0.306	306	34.1
Two	PO	HF	HFP1	8	2BL4	Female	0.329	329	35.31
Two	PO	HF	HFP1	8	2BL4	Female	0.311	311	33.79
Two	PO	HF	HFP1	8	2BL4	Male	0.268	268	32.89
Two	PO	HF	HFP1	8	2BL4	Male	0.354	354	34.3
Two	PO	HF	HFP1	8	2BL4	Male	0.387	387	36.46
Two	PO	HF	HFP1	8	2BL4	Male	0.293	293	33.72
Two	PO	HF	HFP1	8	2BL4	Male	0.305	305	32.75
Two	PO	HF	HFP1	8	2BL4	Male	0.341	341	35.91
Two	PO	HF	HFP1	8	2BL4	Male	0.308	308	34.35
Two	PO	HF	HFP1	8	2BL5	Female	0.653	653	39.4
Two	PO	HF	HFP1	8	2BL5	Female	0.422	422	37.99
Two	PO	HF	HFP1	8	2BL5	Female	0.549	549	38.58
Two	PO	HF	HFP1	8	2BL5	Female	0.405	405	35.09
Two	PO	HF	HFP1	8	2BL5	Female	0.479	479	36.34
Two	PO	HF	HFP1	8	2BL5	Female	0.601	601	42.98
Two	PO	HF	HFP1	8	2BL5	Female	0.55	550	37.18
Two	PO	HF	HFP1	8	2BL5	Female	0.492	492	37.25
Two	PO	HF	HFP1	8	2BL5	Male	0.437	437	35.9
Two	PO	HF	HFP1	8	2BL5	Male	0.443	443	35.82
Two	PO	HF	HFP1	8	2BL5	Male	0.458	458	36.47
Two	PO	HF	HFP1	8	2BL5	Male	0.352	352	37.82
Two	PO	HF	HFP1	8	2BL5	Male	0.417	417	37.31
Two	PO	HF	HFP1	8	2BL5	Male	0.373	373	36.11
Two	PO	HF	HFP1	8	2BL6	Female	0.39	390	36.29
Two	PO	HF	HFP1	8	2BL6	Female	0.18	180	28.71
Two	PO	HF	HFP1	8	2BL6	Female	0.496	496	37.44
Two	PO	HF	HFP1	8	2BL6	Female	0.386	386	35.43
Two	PO	HF	HFP1	8	2BL6	Female	0.427	427	38.06
Two	PO	HF	HFP1	8	2BL6	Male	0.37	370	34.4
Two	PO	HF	HFP1	8	2BL6	Male	0.342	342	33.95
Two	PO	HF	HFP1	8	2BL6	Male	0.288	288	31.68
Two	PO	HF	HFP1	8	2BL6	Male	0.249	249	32.58
Two	PO	HF	HFP1	8	2BL6	Male	0.359	359	34.89
Two	PO	HF	HFP1	8	2BL6	Male	0.371	371	35.9
Two	PO	HF	HFP1	8	2BL6	Male	0.309	309	34.52
Two	PO	HF	HFP1	8	2BL6	Male	0.302	302	34.54
Two	PO	HF	HFP1	8	2BL6	Male	0.392	392	35.7
Two	PO	HF	HFP1	8	2BL7	Female	0.478	478	36.11
Two	PO	HF	HFP1	8	2BL7	Female	0.585	585	38.77
Two	PO	HF	HFP1	8	2BL7	Female	0.4	400	35.44
Two	PO	HF	HFP1	8	2BL7	Female	0.398	398	37.65
Two	PO	HF	HFP1	8	2BL7	Female	0.375	375	33.99
Two	PO	HF	HFP1	8	2BL7	Female	0.339	339	33.88
Two	PO	HF	HFP1	8	2BL7	Female	0.255	255	31.59
Two	PO	HF	HFP1	8	2BL7	Male	0.389	389	35.73
Two	PO	HF	HFP1	8	2BL7	Male	0.325	325	34.14
Two	PO	HF	HFP1	8	2BL7	Male	0.313	313	32.43
Two	PO	HF	HFP1	8	2BL7	Male	0.293	293	34.3
Two	PO	HF	HFP1	8	2BL7	Male	0.228	228	31.4
Two	PO	HF	HFP1	8	2BL7	Male	0.211	211	30.44
Two	PO	HF	HFP1	8	2BL7	Male	0.302	302	33.9
Two	PO	HF	HFP1	8	2BL7	Female	0.414	414	34.98
Two	REF	LF	LFREF	8	2BR1	Female	0.643	643	40.01
Two	REF	LF	LFREF	8	2BR1	Female	0.732	732	40.15
Two	REF	LF	LFREF	8	2BR1	Female	0.541	541	38.34
Two	REF	LF	LFREF	8	2BR1	Female	0.46	460	36.84
Two	REF	LF	LFREF	8	2BR1	Female	0.376	376	33.77
Two	REF	LF	LFREF	8	2BR1	Female	0.616	616	36.82
Two	REF	LF	LFREF	8	2BR1	Female	0.436	436	36.44
Two	REF	LF	LFREF	8	2BR1	Male	0.404	404	36.3
Two	REF	LF	LFREF	8	2BR1	Male	0.368	368	35.12
Two	REF	LF	LFREF	8	2BR1	Male	0.355	355	34.99
Two	REF	LF	LFREF	8	2BR1	Male	0.426	426	36.4
Two	REF	LF	LFREF	8	2BR1	Male	0.327	327	33.91
Two	REF	LF	LFREF	8	2BR1	Male	0.432	432	35.87
Two	REF	LF	LFREF	8	2BR2	Female	0.33	330	34.47
Two	REF	LF	LFREF	8	2BR2	Female	0.428	428	36.89
Two	REF	LF	LFREF	8	2BR2	Female	0.411	411	36.78
Two	REF	LF	LFREF	8	2BR2	Female	0.335	335	32.54
Two	REF	LF	LFREF	8	2BR2	Female	0.399	399	35.31
Two	REF	LF	LFREF	8	2BR2	Female	0.292	292	32.91
Two	REF	LF	LFREF	8	2BR2	Male	0.299	299	34.14
Two	REF	LF	LFREF	8	2BR2	Male	0.388	388	34.63
Two	REF	LF	LFREF	8	2BR2	Male	0.259	259	30.75
Two	REF	LF	LFREF	8	2BR2	Male	0.28	280	32.54
Two	REF	LF	LFREF	8	2BR2	Male	0.346	346	37.63
Two	REF	LF	LFREF	8	2BR2	Male	0.378	378	35.06
Two	REF	LF	LFREF	8	2BR3	Female	0.437	437	35.41
Two	REF	LF	LFREF	8	2BR3	Female	0.498	498	36.23
Two	REF	LF	LFREF	8	2BR3	Female	0.395	395	35.31
Two	REF	LF	LFREF	8	2BR3	Female	0.213	213	26.66
Two	REF	LF	LFREF	8	2BR3	Female	0.351	351	32.66
Two	REF	LF	LFREF	8	2BR3	Female	0.357	357	33.9
Two	REF	LF	LFREF	8	2BR3	Female	0.369	369	33.97
Two	REF	LF	LFREF	8	2BR3	Male	0.395	395	34.82
Two	REF	LF	LFREF	8	2BR3	Male	0.314	314	33.32
Two	REF	LF	LFREF	8	2BR3	Male	0.365	365	35.37
Two	REF	LF	LFREF	8	2BR3	Male	0.281	281	33.28
Two	REF	LF	LFREF	8	2BR3	Male	0.419	419	37.07
Two	REF	LF	LFREF	8	2BR3	Male	0.361	361	35.07
Two	REF	LF	LFREF	8	2BR3	Male	0.336	336	34.14
Two	REF	LF	LFREF	8	2BR4	Female	0.392	392	36.23
Two	REF	LF	LFREF	8	2BR4	Female	0.267	267	32.88
Two	REF	LF	LFREF	8	2BR4	Male	0.255	255	31.46
Two	REF	LF	LFREF	8	2BR4	Male	0.37	370	36.59
Two	REF	LF	LFREF	8	2BR4	Male	0.382	382	36.21
Two	REF	LF	LFREF	8	2BR4	Male	0.302	302	33.84
Two	REF	LF	LFREF	8	2BR4	Male	0.317	317	35
Two	REF	LF	LFREF	8	2BR4	Male	0.361	361	36.51
Two	REF	LF	LFREF	8	2BR4	Male	0.363	363	36.96
Two	REF	LF	LFREF	8	2BR4	Male	0.343	343	35.66
Two	REF	LF	LFREF	8	2BR5	Female	0.668	668	37.46
Two	REF	LF	LFREF	8	2BR5	Female	0.326	326	33.09
Two	REF	LF	LFREF	8	2BR5	Female	0.335	335	33.4
Two	REF	LF	LFREF	8	2BR5	Female	0.636	636	38.33
Two	REF	LF	LFREF	8	2BR5	Female	0.315	315	33.15
Two	REF	LF	LFREF	8	2BR5	Female	0.41	410	34.13
Two	REF	LF	LFREF	8	2BR5	Female	0.563	563	40.64
Two	REF	LF	LFREF	8	2BR5	Male	0.353	353	34.56
Two	REF	LF	LFREF	8	2BR5	Male	0.305	305	33.75
Two	REF	LF	LFREF	8	2BR5	Male	0.46	460	36.79
Two	REF	LF	LFREF	8	2BR5	Male	0.377	377	34.29
Two	REF	LF	LFREF	8	2BR5	Male	0.366	366	34.42
Two	REF	LF	LFREF	8	2BR5	Male	0.463	463	37.78
Two	REF	LF	LFREF	8	2BR5	Male	0.343	343	34.27
Two	REF	LF	LFREF	8	2BR6	Female	0.37	370	33.99
Two	REF	LF	LFREF	8	2BR6	Female	0.51	510	37.41
Two	REF	LF	LFREF	8	2BR6	Female	0.293	293	31.45
Two	REF	LF	LFREF	8	2BR6	Female	0.326	326	34.31
Two	REF	LF	LFREF	8	2BR6	Female	0.404	404	35.56
Two	REF	LF	LFREF	8	2BR6	Female	0.492	492	36.93
Two	REF	LF	LFREF	8	2BR6	Male	0.317	317	33.51
Two	REF	LF	LFREF	8	2BR6	Male	0.475	475	37.89
Two	REF	LF	LFREF	8	2BR6	Male	0.341	341	35.05
Two	REF	LF	LFREF	8	2BR6	Male	0.383	383	35.19
Two	REF	LF	LFREF	8	2BR6	Male	0.453	453	34.52
Two	REF	LF	LFREF	8	2BR6	Male	0.361	361	NA
Two	REF	LF	LFREF	8	2BR6	Male	0.394	394	NA
Two	REF	LF	LFREF	8	2BR6	Male	0.347	347	NA
Two	REF	LF	LFREF	8	2BR7	Female	0.636	636	38.2
Two	REF	LF	LFREF	8	2BR7	Female	0.387	387	32.29
Two	REF	LF	LFREF	8	2BR7	Female	0.454	454	36.24
Two	REF	LF	LFREF	8	2BR7	Female	0.344	344	34.45
Two	REF	LF	LFREF	8	2BR7	Female	0.509	509	35.1
Two	REF	LF	LFREF	8	2BR7	Female	0.307	307	31.15
Two	REF	LF	LFREF	8	2BR7	Female	0.554	554	36.32
Two	REF	LF	LFREF	8	2BR7	Male	0.425	425	34.98
Two	REF	LF	LFREF	8	2BR7	Male	0.497	497	38.11
Two	REF	LF	LFREF	8	2BR7	Male	0.442	442	35.86
Two	REF	LF	LFREF	8	2BR7	Male	0.334	334	31.74
Two	REF	LF	LFREF	8	2BR7	Male	0.405	405	36.1
Two	REF	LF	LFREF	8	2BR7	Male	0.35	350	35.12
Two	REF	LF	LFREF	8	2BR7	Male	0.305	305	33.46
Two	PO	HF	HFP2	8	2GY1	Female	0.339	339	32.96
Two	PO	HF	HFP2	8	2GY1	Female	0.351	351	35.09
Two	PO	HF	HFP2	8	2GY1	Female	0.487	487	37.81
Two	PO	HF	HFP2	8	2GY1	Female	0.356	356	33.56
Two	PO	HF	HFP2	8	2GY1	Female	0.354	354	35.23
Two	PO	HF	HFP2	8	2GY1	Female	0.354	354	35.4
Two	PO	HF	HFP2	8	2GY1	Female	0.502	502	36.61
Two	PO	HF	HFP2	8	2GY1	Male	0.372	372	36.45
Two	PO	HF	HFP2	8	2GY1	Male	0.26	260	33.32
Two	PO	HF	HFP2	8	2GY1	Male	0.453	453	37.78
Two	PO	HF	HFP2	8	2GY1	Male	0.38	380	35.04
Two	PO	HF	HFP2	8	2GY1	Male	0.413	413	38.65
Two	PO	HF	HFP2	8	2GY1	Male	0.37	370	38.39
Two	PO	HF	HFP2	8	2GY1	Male	0.262	262	33.97
Two	PO	HF	HFP2	8	2GY1	Male	0.351	351	35.23
Two	PO	HF	HFP2	8	2GY2	Female	0.495	495	36.3
Two	PO	HF	HFP2	8	2GY2	Female	0.483	483	36.82
Two	PO	HF	HFP2	8	2GY2	Female	0.567	567	39.1
Two	PO	HF	HFP2	8	2GY2	Female	0.448	448	37.89
Two	PO	HF	HFP2	8	2GY2	Female	0.441	441	36.94
Two	PO	HF	HFP2	8	2GY2	Female	0.392	392	34.39
Two	PO	HF	HFP2	8	2GY2	Female	0.522	522	38.58
Two	PO	HF	HFP2	8	2GY2	Male	0.363	363	36.43
Two	PO	HF	HFP2	8	2GY2	Male	0.336	336	34.49
Two	PO	HF	HFP2	8	2GY2	Male	0.294	294	32.72
Two	PO	HF	HFP2	8	2GY2	Male	0.448	448	37.44
Two	PO	HF	HFP2	8	2GY2	Male	0.373	373	35.49
Two	PO	HF	HFP2	8	2GY2	Male	0.294	294	32.8
Two	PO	HF	HFP2	8	2GY2	Male	0.377	377	35.51
Two	PO	HF	HFP2	8	2GY3	Female	0.28	280	32.74
Two	PO	HF	HFP2	8	2GY3	Female	0.34	340	33.75
Two	PO	HF	HFP2	8	2GY3	Female	0.473	473	36.17
Two	PO	HF	HFP2	8	2GY3	Female	0.34	340	33.97
Two	PO	HF	HFP2	8	2GY3	Female	0.334	334	33.32
Two	PO	HF	HFP2	8	2GY3	Male	0.341	341	33.49
Two	PO	HF	HFP2	8	2GY3	Male	0.387	387	36.25
Two	PO	HF	HFP2	8	2GY3	Male	0.339	339	35.01
Two	PO	HF	HFP2	8	2GY3	Male	0.38	380	39.66
Two	PO	HF	HFP2	8	2GY3	Male	0.426	426	37.74
Two	PO	HF	HFP2	8	2GY4	Female	0.338	338	34.33
Two	PO	HF	HFP2	8	2GY4	Female	0.422	422	38.35
Two	PO	HF	HFP2	8	2GY4	Female	0.529	529	38.85
Two	PO	HF	HFP2	8	2GY4	Female	0.321	321	32.68
Two	PO	HF	HFP2	8	2GY4	Female	0.424	424	36.98
Two	PO	HF	HFP2	8	2GY4	Female	0.448	448	NA
Two	PO	HF	HFP2	8	2GY4	Male	0.331	331	35.3
Two	PO	HF	HFP2	8	2GY4	Male	0.438	438	36.73
Two	PO	HF	HFP2	8	2GY4	Male	0.399	399	38.27
Two	PO	HF	HFP2	8	2GY4	Male	0.313	313	33.28
Two	PO	HF	HFP2	8	2GY4	Male	0.383	383	36.89
Two	PO	HF	HFP2	8	2GY4	Male	0.428	428	NA
Two	PO	HF	HFP2	8	2GY4	Male	0.351	351	36.09
Two	PO	HF	HFP2	8	2GY5	Female	0.486	486	NA
Two	PO	HF	HFP2	8	2GY5	Female	0.415	415	NA
Two	PO	HF	HFP2	8	2GY5	Female	0.419	419	NA
Two	PO	HF	HFP2	8	2GY5	Female	0.293	293	NA
Two	PO	HF	HFP2	8	2GY5	Female	0.308	308	NA
Two	PO	HF	HFP2	8	2GY5	Male	0.328	328	NA
Two	PO	HF	HFP2	8	2GY5	Male	0.382	382	NA
Two	PO	HF	HFP2	8	2GY5	Male	0.458	458	NA
Two	PO	HF	HFP2	8	2GY5	Male	0.281	281	NA
Two	PO	HF	HFP2	8	2GY5	Male	0.357	357	NA
Two	PO	HF	HFP2	8	2GY5	Male	0.424	424	36.07
Two	PO	HF	HFP2	8	2GY5	Male	0.357	357	34.3
Two	PO	HF	HFP2	8	2GY5	Male	0.282	282	33.84
Two	PO	HF	HFP2	8	2GY5	Male	0.224	224	32.46
Two	PO	HF	HFP2	8	2GY6	Female	0.481	481	36.42
Two	PO	HF	HFP2	8	2GY6	Female	0.428	428	37.11
Two	PO	HF	HFP2	8	2GY6	Female	0.416	416	35.36
Two	PO	HF	HFP2	8	2GY6	Female	0.496	496	36.66
Two	PO	HF	HFP2	8	2GY6	Female	0.501	501	38.51
Two	PO	HF	HFP2	8	2GY6	Female	0.322	322	34.13
Two	PO	HF	HFP2	8	2GY6	Male	0.35	350	35.93
Two	PO	HF	HFP2	8	2GY6	Male	0.313	313	33.89
Two	PO	HF	HFP2	8	2GY6	Male	0.342	342	33.89
Two	PO	HF	HFP2	8	2GY6	Male	0.385	385	35.86
Two	PO	HF	HFP2	8	2GY6	Male	0.364	364	36.94
Two	PO	HF	HFP2	8	2GY6	Male	0.369	369	34.06
Two	PO	HF	HFP2	8	2GY6	Male	0.322	322	34.42
Two	PO	HF	HFP2	8	2GY6	Male	0.318	318	34.65
Two	PO	HF	HFP2	8	2GY7	Female	0.293	293	31.26
Two	PO	HF	HFP2	8	2GY7	Female	0.497	497	36.22
Two	PO	HF	HFP2	8	2GY7	Female	0.433	433	35.01
Two	PO	HF	HFP2	8	2GY7	Female	0.432	432	36.36
Two	PO	HF	HFP2	8	2GY7	Female	0.338	338	31.05
Two	PO	HF	HFP2	8	2GY7	Male	0.364	364	34.18
Two	PO	HF	HFP2	8	2GY7	Male	0.396	396	35.27
Two	PO	HF	HFP2	8	2GY7	Male	0.362	362	33.65
Two	PO	HF	HFP2	8	2GY7	Male	0.387	387	34.84
Two	PO	HF	HFP2	8	2GY7	Male	0.327	327	33.53
Two	PO	HF	HFP2	8	2GY7	Male	0.324	324	33.25
Two	PO	HF	HFP2	8	2GY7	Male	0.388	388	33.95
Two	MF	LF	LFMF	8	2GR1	Female	0.246	246	30.5
Two	MF	LF	LFMF	8	2GR1	Female	0.308	308	NA
Two	MF	LF	LFMF	8	2GR1	Female	0.355	355	39.28
Two	MF	LF	LFMF	8	2GR1	Female	0.355	355	34.71
Two	MF	LF	LFMF	8	2GR1	Female	0.289	289	33.03
Two	MF	LF	LFMF	8	2GR1	Female	0.366	366	36.58
Two	MF	LF	LFMF	8	2GR1	Female	0.417	417	36.37
Two	MF	LF	LFMF	8	2GR1	Female	0.298	298	32.02
Two	MF	LF	LFMF	8	2GR1	Male	0.391	391	35.09
Two	MF	LF	LFMF	8	2GR1	Male	0.316	316	32.51
Two	MF	LF	LFMF	8	2GR1	Male	0.347	347	36.11
Two	MF	LF	LFMF	8	2GR1	Male	0.36	360	35.06
Two	MF	LF	LFMF	8	2GR1	Male	0.34	340	34.3
Two	MF	LF	LFMF	8	2GR1	Male	0.36	360	35.48
Two	MF	LF	LFMF	8	2GR2	Female	0.405	405	36.53
Two	MF	LF	LFMF	8	2GR2	Female	0.497	497	37.92
Two	MF	LF	LFMF	8	2GR2	Female	0.344	344	34.89
Two	MF	LF	LFMF	8	2GR2	Female	0.379	379	35.95
Two	MF	LF	LFMF	8	2GR2	Female	0.32	320	34.07
Two	MF	LF	LFMF	8	2GR2	Female	0.636	636	39.73
Two	MF	LF	LFMF	8	2GR2	Female	0.369	369	34.73
Two	MF	LF	LFMF	8	2GR2	Female	0.393	393	35.75
Two	MF	LF	LFMF	8	2GR2	Female	0.378	378	35.22
Two	MF	LF	LFMF	8	2GR2	Male	0.334	334	37.56
Two	MF	LF	LFMF	8	2GR2	Male	0.298	298	34.64
Two	MF	LF	LFMF	8	2GR2	Male	0.348	348	34.69
Two	MF	LF	LFMF	8	2GR2	Male	0.353	353	37.14
Two	MF	LF	LFMF	8	2GR2	Male	0.407	407	37.26
Two	MF	LF	LFMF	8	2GR3	Female	0.739	739	39.03
Two	MF	LF	LFMF	8	2GR3	Female	0.378	378	35.53
Two	MF	LF	LFMF	8	2GR3	Female	0.807	807	41.21
Two	MF	LF	LFMF	8	2GR3	Female	0.395	395	34.83
Two	MF	LF	LFMF	8	2GR3	Female	0.369	369	34.25
Two	MF	LF	LFMF	8	2GR3	Female	0.414	414	32.93
Two	MF	LF	LFMF	8	2GR3	Female	0.353	353	34.37
Two	MF	LF	LFMF	8	2GR3	Female	0.567	567	37.99
Two	MF	LF	LFMF	8	2GR3	Male	0.281	281	33.99
Two	MF	LF	LFMF	8	2GR3	Male	0.331	331	34.86
Two	MF	LF	LFMF	8	2GR3	Male	0.43	430	35.98
Two	MF	LF	LFMF	8	2GR3	Male	0.456	456	36.62
Two	MF	LF	LFMF	8	2GR3	Male	0.508	508	38.63
Two	MF	LF	LFMF	8	2GR3	Male	0.381	381	35.9
Two	MF	LF	LFMF	8	2GR4	Female	0.435	435	36.14
Two	MF	LF	LFMF	8	2GR4	Female	0.396	396	35.34
Two	MF	LF	LFMF	8	2GR4	Female	0.436	436	36.45
Two	MF	LF	LFMF	8	2GR4	Female	0.447	447	37.74
Two	MF	LF	LFMF	8	2GR4	Female	0.445	445	37.18
Two	MF	LF	LFMF	8	2GR4	Female	0.22	220	29.42
Two	MF	LF	LFMF	8	2GR4	Female	0.418	418	34.33
Two	MF	LF	LFMF	8	2GR4	Male	0.324	324	33.84
Two	MF	LF	LFMF	8	2GR4	Male	0.236	236	31.52
Two	MF	LF	LFMF	8	2GR4	Male	0.323	323	33.46
Two	MF	LF	LFMF	8	2GR4	Male	0.344	344	36.07
Two	MF	LF	LFMF	8	2GR4	Male	0.35	350	35.5
Two	MF	LF	LFMF	8	2GR4	Male	0.318	318	34.21
Two	MF	LF	LFMF	8	2GR4	Male	0.363	363	37.17
Two	MF	LF	LFMF	8	2GR5	Female	0.445	445	36.34
Two	MF	LF	LFMF	8	2GR5	Female	0.539	539	37.99
Two	MF	LF	LFMF	8	2GR5	Female	0.31	310	32.41
Two	MF	LF	LFMF	8	2GR5	Female	0.401	401	35.17
Two	MF	LF	LFMF	8	2GR5	Female	0.504	504	39.04
Two	MF	LF	LFMF	8	2GR5	Male	0.396	396	36.32
Two	MF	LF	LFMF	8	2GR5	Male	0.316	316	34.56
Two	MF	LF	LFMF	8	2GR5	Male	0.401	401	36.55
Two	MF	LF	LFMF	8	2GR5	Male	0.327	327	34.43
Two	MF	LF	LFMF	8	2GR5	Male	0.37	370	35.68
Two	MF	LF	LFMF	8	2GR5	Male	0.333	333	35.56
Two	MF	LF	LFMF	8	2GR5	Male	0.328	328	34.6
Two	MF	LF	LFMF	8	2GR6	Female	0.358	358	35.5
Two	MF	LF	LFMF	8	2GR6	Female	0.38	380	34
Two	MF	LF	LFMF	8	2GR6	Female	0.35	350	33.79
Two	MF	LF	LFMF	8	2GR6	Female	0.264	264	31.32
Two	MF	LF	LFMF	8	2GR6	Female	0.288	288	33.32
Two	MF	LF	LFMF	8	2GR6	Female	0.225	225	32.05
Two	MF	LF	LFMF	8	2GR6	Male	0.382	382	35.09
Two	MF	LF	LFMF	8	2GR6	Male	0.391	391	37.75
Two	MF	LF	LFMF	8	2GR6	Male	0.361	361	NA
Two	MF	LF	LFMF	8	2GR6	Male	0.359	359	NA
Two	MF	LF	LFMF	8	2GR6	Male	0.407	407	NA
Two	MF	LF	LFMF	8	2GR6	Male	0.36	360	NA
Two	MF	LF	LFMF	8	2GR6	Male	0.342	342	NA
Two	MF	LF	LFMF	8	2GR7	Female	0.448	448	36.75
Two	MF	LF	LFMF	8	2GR7	Female	0.295	295	32.03
Two	MF	LF	LFMF	8	2GR7	Female	0.307	307	32.56
Two	MF	LF	LFMF	8	2GR7	Female	0.917	917	41.32
Two	MF	LF	LFMF	8	2GR7	Female	0.448	448	34.01
Two	MF	LF	LFMF	8	2GR7	Female	0.622	622	39.57
Two	MF	LF	LFMF	8	2GR7	Female	0.298	298	30.42
Two	MF	LF	LFMF	8	2GR7	Female	0.684	684	36.32
Two	MF	LF	LFMF	8	2GR7	Male	0.318	318	NA
Two	MF	LF	LFMF	8	2GR7	Male	0.236	236	31.7
Two	MF	LF	LFMF	8	2GR7	Male	0.419	419	37.11
Two	MF	LF	LFMF	8	2GR7	Male	0.438	438	37.26
Two	MF	LF	LFMF	8	2GR7	Male	0.354	354	33.69
Two	MF	LF	LFMF	8	2GR7	Male	0.306	306	33.65
Two	CO	HF	HFC2	8	2OR1	Female	0.334	334	33.7
Two	CO	HF	HFC2	8	2OR1	Female	0.293	293	30.57
Two	CO	HF	HFC2	8	2OR1	Female	0.384	384	36.29
Two	CO	HF	HFC2	8	2OR1	Female	0.35	350	35.13
Two	CO	HF	HFC2	8	2OR1	Female	0.408	408	35.51
Two	CO	HF	HFC2	8	2OR1	Female	0.298	298	30.86
Two	CO	HF	HFC2	8	2OR1	Male	0.393	393	35.71
Two	CO	HF	HFC2	8	2OR1	Male	0.336	336	34.22
Two	CO	HF	HFC2	8	2OR1	Male	0.312	312	32.49
Two	CO	HF	HFC2	8	2OR1	Male	0.341	341	33.71
Two	CO	HF	HFC2	8	2OR1	Male	0.353	353	32.93
Two	CO	HF	HFC2	8	2OR1	Male	0.304	304	32.62
Two	CO	HF	HFC2	8	2OR1	Male	0.318	318	31.32
Two	CO	HF	HFC2	8	2OR2	Female	0.524	524	37.48
Two	CO	HF	HFC2	8	2OR2	Female	0.305	305	NA
Two	CO	HF	HFC2	8	2OR2	Female	0.229	229	30.02
Two	CO	HF	HFC2	8	2OR2	Female	0.326	326	36.14
Two	CO	HF	HFC2	8	2OR2	Female	0.236	236	34.4
Two	CO	HF	HFC2	8	2OR2	Female	0.178	178	29.34
Two	CO	HF	HFC2	8	2OR2	Male	0.303	303	36.24
Two	CO	HF	HFC2	8	2OR2	Male	0.368	368	35.8
Two	CO	HF	HFC2	8	2OR2	Male	0.35	350	36.16
Two	CO	HF	HFC2	8	2OR2	Male	0.345	345	36.8
Two	CO	HF	HFC2	8	2OR2	Male	0.398	398	34.52
Two	CO	HF	HFC2	8	2OR2	Male	0.347	347	35.27
Two	CO	HF	HFC2	8	2OR2	Male	0.385	385	34.37
Two	CO	HF	HFC2	8	2OR2	Male	0.267	267	32.13
Two	CO	HF	HFC2	8	2OR3	Female	0.618	618	35.08
Two	CO	HF	HFC2	8	2OR3	Female	0.368	368	32.25
Two	CO	HF	HFC2	8	2OR3	Female	0.362	362	33.12
Two	CO	HF	HFC2	8	2OR3	Female	0.258	258	31.13
Two	CO	HF	HFC2	8	2OR3	Female	0.298	298	31.12
Two	CO	HF	HFC2	8	2OR3	Female	0.226	226	30.04
Two	CO	HF	HFC2	8	2OR3	Female	0.219	219	28.29
Two	CO	HF	HFC2	8	2OR3	Male	0.314	314	34.39
Two	CO	HF	HFC2	8	2OR3	Male	0.33	330	31.87
Two	CO	HF	HFC2	8	2OR3	Male	0.3	300	31.87
Two	CO	HF	HFC2	8	2OR3	Male	0.326	326	33.58
Two	CO	HF	HFC2	8	2OR3	Male	0.333	333	31.87
Two	CO	HF	HFC2	8	2OR3	Male	0.355	355	34.73
Two	CO	HF	HFC2	8	2OR3	Male	0.251	251	30.58
Two	CO	HF	HFC2	8	2OR4	Female	0.341	341	36.14
Two	CO	HF	HFC2	8	2OR4	Female	0.193	193	29.65
Two	CO	HF	HFC2	8	2OR4	Female	0.338	338	34.88
Two	CO	HF	HFC2	8	2OR4	Female	0.219	219	28.64
Two	CO	HF	HFC2	8	2OR4	Male	0.267	267	32.21
Two	CO	HF	HFC2	8	2OR4	Male	0.273	273	35.3
Two	CO	HF	HFC2	8	2OR4	Male	0.269	269	31.77
Two	CO	HF	HFC2	8	2OR4	Male	0.324	324	33.28
Two	CO	HF	HFC2	8	2OR4	Male	0.362	362	37.95
Two	CO	HF	HFC2	8	2OR4	Male	0.24	240	30.77
Two	CO	HF	HFC2	8	2OR4	Male	0.234	234	30.46
Two	CO	HF	HFC2	8	2OR4	Male	0.23	230	31.28
Two	CO	HF	HFC2	8	2OR4	Male	0.217	217	30.99
Two	CO	HF	HFC2	8	2OR5	Female	0.251	251	30.53
Two	CO	HF	HFC2	8	2OR5	Female	0.35	350	30.9
Two	CO	HF	HFC2	8	2OR5	Female	0.292	292	32.77
Two	CO	HF	HFC2	8	2OR5	Male	0.403	403	35.94
Two	CO	HF	HFC2	8	2OR5	Male	0.305	305	34.79
Two	CO	HF	HFC2	8	2OR5	Male	0.294	294	33.24
Two	CO	HF	HFC2	8	2OR5	Male	0.338	338	33.94
Two	CO	HF	HFC2	8	2OR5	Male	0.362	362	35.8
Two	CO	HF	HFC2	8	2OR5	Male	0.277	277	33.53
Two	CO	HF	HFC2	8	2OR5	Male	0.254	254	32.53
Two	CO	HF	HFC2	8	2OR5	Male	0.353	353	35.05
Two	CO	HF	HFC2	8	2OR5	Male	0.364	364	34.3
Two	CO	HF	HFC2	8	2OR6	Female	0.363	363	NA
Two	CO	HF	HFC2	8	2OR6	Female	0.33	330	NA
Two	CO	HF	HFC2	8	2OR6	Female	0.359	359	NA
Two	CO	HF	HFC2	8	2OR6	Female	0.215	215	NA
Two	CO	HF	HFC2	8	2OR6	Female	0.388	388	NA
Two	CO	HF	HFC2	8	2OR6	Female	0.351	351	NA
Two	CO	HF	HFC2	8	2OR6	Female	0.23	230	NA
Two	CO	HF	HFC2	8	2OR6	Male	0.292	292	NA
Two	CO	HF	HFC2	8	2OR6	Male	0.296	296	NA
Two	CO	HF	HFC2	8	2OR6	Male	0.215	215	NA
Two	CO	HF	HFC2	8	2OR6	Male	0.349	349	NA
Two	CO	HF	HFC2	8	2OR6	Male	0.358	358	NA
Two	CO	HF	HFC2	8	2OR6	Male	0.266	266	NA
Two	CO	HF	HFC2	8	2OR6	Male	0.342	342	NA
Two	CO	HF	HFC2	8	2OR7	Female	0.334	334	35.49
Two	CO	HF	HFC2	8	2OR7	Female	0.31	310	33.57
Two	CO	HF	HFC2	8	2OR7	Female	0.22	220	30.31
Two	CO	HF	HFC2	8	2OR7	Female	0.288	288	34.31
Two	CO	HF	HFC2	8	2OR7	Male	0.313	313	32.98
Two	CO	HF	HFC2	8	2OR7	Male	0.276	276	34.46
Two	CO	HF	HFC2	8	2OR7	Male	0.421	421	37.46
Two	CO	HF	HFC2	8	2OR7	Male	0.396	396	36.68
Two	CO	HF	HFC2	8	2OR7	Male	0.365	365	36.68
Two	CO	HF	HFC2	8	2OR7	Male	0.318	318	34.43
Two	CO	HF	HFC2	8	2OR7	Male	0.349	349	36.01
Two	CO	HF	HFC2	8	2OR7	Male	0.303	303	NA
Two	CO	HF	HFC2	8	2OR7	Male	0.333	333	36.83
Two	CO	LF	LFC	8	2PI1	Female	0.433	433	35.36
Two	CO	LF	LFC	8	2PI1	Female	0.311	311	30.44
Two	CO	LF	LFC	8	2PI1	Female	0.427	427	36.01
Two	CO	LF	LFC	8	2PI1	Male	0.406	406	35.5
Two	CO	LF	LFC	8	2PI1	Male	0.339	339	33.86
Two	CO	LF	LFC	8	2PI1	Male	0.371	371	34.82
Two	CO	LF	LFC	8	2PI1	Male	0.322	322	33.73
Two	CO	LF	LFC	8	2PI1	Male	0.36	360	35.08
Two	CO	LF	LFC	8	2PI1	Male	0.25	250	31.3
Two	CO	LF	LFC	8	2PI1	Male	0.341	341	35.11
Two	CO	LF	LFC	8	2PI1	Male	0.369	369	34.3
Two	CO	LF	LFC	8	2PI1	Male	0.387	387	33.62
Two	CO	LF	LFC	8	2PI1	Male	0.311	311	34.65
Two	CO	LF	LFC	8	2PI1	Male	0.409	409	35.65
Two	CO	LF	LFC	8	2PI2	Female	0.432	432	36.79
Two	CO	LF	LFC	8	2PI2	Female	0.349	349	35.34
Two	CO	LF	LFC	8	2PI2	Female	0.591	591	39.13
Two	CO	LF	LFC	8	2PI2	Female	0.514	514	36.29
Two	CO	LF	LFC	8	2PI2	Female	0.729	729	40.73
Two	CO	LF	LFC	8	2PI2	Male	0.408	408	36.8
Two	CO	LF	LFC	8	2PI2	Male	0.3	300	33.54
Two	CO	LF	LFC	8	2PI2	Male	0.448	448	36.8
Two	CO	LF	LFC	8	2PI2	Male	0.413	413	36.45
Two	CO	LF	LFC	8	2PI2	Male	0.45	450	36.45
Two	CO	LF	LFC	8	2PI2	Male	0.337	337	35.71
Two	CO	LF	LFC	8	2PI2	Male	0.431	431	36.47
Two	CO	LF	LFC	8	2PI2	Male	0.374	374	35.86
Two	CO	LF	LFC	8	2PI2	Male	0.356	356	NA
Two	CO	LF	LFC	8	2PI2	Male	0.423	423	NA
Two	CO	LF	LFC	8	2PI4	Female	0.317	317	32.48
Two	CO	LF	LFC	8	2PI4	Female	0.546	546	39.08
Two	CO	LF	LFC	8	2PI4	Female	0.268	268	30.61
Two	CO	LF	LFC	8	2PI4	Female	0.433	433	32.87
Two	CO	LF	LFC	8	2PI4	Female	0.515	515	37.58
Two	CO	LF	LFC	8	2PI4	Female	0.418	418	38.79
Two	CO	LF	LFC	8	2PI4	Female	0.305	305	33.19
Two	CO	LF	LFC	8	2PI4	Female	0.251	251	32.56
Two	CO	LF	LFC	8	2PI4	Male	0.418	418	36.86
Two	CO	LF	LFC	8	2PI4	Male	0.414	414	37.44
Two	CO	LF	LFC	8	2PI4	Male	0.364	364	35.82
Two	CO	LF	LFC	8	2PI4	Male	0.366	366	34.53
Two	CO	LF	LFC	8	2PI4	Male	0.295	295	36.77
Two	CO	LF	LFC	8	2PI4	Male	0.365	365	37.06
Two	CO	LF	LFC	8	2PI4	Male	0.409	409	38.33
Two	CO	LF	LFC	8	2PI5	Female	0.291	291	32.58
Two	CO	LF	LFC	8	2PI5	Female	0.346	346	33.75
Two	CO	LF	LFC	8	2PI5	Female	0.348	348	33.98
Two	CO	LF	LFC	8	2PI5	Female	0.312	312	32.37
Two	CO	LF	LFC	8	2PI5	Female	0.291	291	33.32
Two	CO	LF	LFC	8	2PI5	Female	0.242	242	30.31
Two	CO	LF	LFC	8	2PI5	Female	0.377	377	33.81
Two	CO	LF	LFC	8	2PI5	Male	0.336	336	35.23
Two	CO	LF	LFC	8	2PI5	Male	0.208	208	29.71
Two	CO	LF	LFC	8	2PI5	Male	0.31	310	33.84
Two	CO	LF	LFC	8	2PI5	Male	0.347	347	33.61
Two	CO	LF	LFC	8	2PI5	Male	0.331	331	35.54
Two	CO	LF	LFC	8	2PI5	Male	0.302	302	35.06
Two	CO	LF	LFC	8	2PI5	Male	0.287	287	33.15
Two	CO	LF	LFC	8	2PI5	Male	0.232	232	31.56
Two	CO	LF	LFC	8	2PI6	Female	0.322	322	34.74
Two	CO	LF	LFC	8	2PI6	Female	0.338	338	35.76
Two	CO	LF	LFC	8	2PI6	Female	0.368	368	37.77
Two	CO	LF	LFC	8	2PI6	Female	0.408	408	35.25
Two	CO	LF	LFC	8	2PI6	Female	0.273	273	32.69
Two	CO	LF	LFC	8	2PI6	Female	0.622	622	39.45
Two	CO	LF	LFC	8	2PI6	Female	0.525	525	37.99
Two	CO	LF	LFC	8	2PI6	Male	0.331	331	36.3
Two	CO	LF	LFC	8	2PI6	Male	0.342	342	33.76
Two	CO	LF	LFC	8	2PI6	Male	0.393	393	36.94
Two	CO	LF	LFC	8	2PI6	Male	0.38	380	35.87
Two	CO	LF	LFC	8	2PI6	Male	0.389	389	35.59
Two	CO	LF	LFC	8	2PI6	Male	0.371	371	35.57
Two	CO	LF	LFC	8	2PI6	Male	0.336	336	36.14
Two	CO	LF	LFC	8	2PI7	Female	0.643	643	38.1
Two	CO	LF	LFC	8	2PI7	Female	0.688	688	38.15
Two	CO	LF	LFC	8	2PI7	Female	0.624	624	38.85
Two	CO	LF	LFC	8	2PI7	Female	0.321	321	34.47
Two	CO	LF	LFC	8	2PI7	Female	0.334	334	32.17
Two	CO	LF	LFC	8	2PI7	Female	0.416	416	36.37
Two	CO	LF	LFC	8	2PI7	Female	0.697	697	40.55
Two	CO	LF	LFC	8	2PI7	Male	0.411	411	37.37
Two	CO	LF	LFC	8	2PI7	Male	0.344	344	35.24
Two	CO	LF	LFC	8	2PI7	Male	0.405	405	36.03
Two	CO	LF	LFC	8	2PI7	Male	0.417	417	37.5
Two	CO	LF	LFC	8	2PI7	Male	0.354	354	36.59
Two	CO	LF	LFC	8	2PI7	Male	0.246	246	31.2
Two	CO	LF	LFC	8	2PI7	Male	0.4	400	37.06
Two	PO	LF	LFP	8	2PU1	Female	0.571	571	38.86
Two	PO	LF	LFP	8	2PU1	Female	0.538	538	38.96
Two	PO	LF	LFP	8	2PU1	Female	0.518	518	35.57
Two	PO	LF	LFP	8	2PU1	Female	0.713	713	37.67
Two	PO	LF	LFP	8	2PU1	Female	0.422	422	37.27
Two	PO	LF	LFP	8	2PU1	Female	0.382	382	34.33
Two	PO	LF	LFP	8	2PU1	Female	0.441	441	35.87
Two	PO	LF	LFP	8	2PU1	Female	0.41	410	34.94
Two	PO	LF	LFP	8	2PU1	Female	0.312	312	33.16
Two	PO	LF	LFP	8	2PU1	Male	0.34	340	33.19
Two	PO	LF	LFP	8	2PU1	Male	0.343	343	34.52
Two	PO	LF	LFP	8	2PU1	Male	0.344	344	33.92
Two	PO	LF	LFP	8	2PU1	Male	0.324	324	33.11
Two	PO	LF	LFP	8	2PU1	Male	0.301	301	33.81
Two	PO	LF	LFP	8	2PU1	Male	0.358	358	34.23
Two	PO	LF	LFP	8	2PU2	Female	0.527	527	37.34
Two	PO	LF	LFP	8	2PU2	Female	0.31	310	33.72
Two	PO	LF	LFP	8	2PU2	Female	0.373	373	34.13
Two	PO	LF	LFP	8	2PU2	Female	0.467	467	36.49
Two	PO	LF	LFP	8	2PU2	Female	0.769	769	40.14
Two	PO	LF	LFP	8	2PU2	Female	0.432	432	34.39
Two	PO	LF	LFP	8	2PU2	Female	0.246	246	28.92
Two	PO	LF	LFP	8	2PU2	Female	0.33	330	32.88
Two	PO	LF	LFP	8	2PU2	Male	0.354	354	33.55
Two	PO	LF	LFP	8	2PU2	Male	0.477	477	37.84
Two	PO	LF	LFP	8	2PU2	Male	0.408	408	34.42
Two	PO	LF	LFP	8	2PU2	Male	0.352	352	34.52
Two	PO	LF	LFP	8	2PU2	Male	0.302	302	32.33
Two	PO	LF	LFP	8	2PU2	Male	0.369	369	34.8
Two	PO	LF	LFP	8	2PU3	Female	0.355	355	32.25
Two	PO	LF	LFP	8	2PU3	Female	0.441	441	34.93
Two	PO	LF	LFP	8	2PU3	Female	0.378	378	35.82
Two	PO	LF	LFP	8	2PU3	Female	0.331	331	31.88
Two	PO	LF	LFP	8	2PU3	Male	0.351	351	36.1
Two	PO	LF	LFP	8	2PU3	Male	0.341	341	32.4
Two	PO	LF	LFP	8	2PU3	Male	0.357	357	34.16
Two	PO	LF	LFP	8	2PU3	Male	0.392	392	37.24
Two	PO	LF	LFP	8	2PU3	Male	0.39	390	35.78
Two	PO	LF	LFP	8	2PU3	Male	0.424	424	35.93
Two	PO	LF	LFP	8	2PU3	Male	0.27	270	33.09
Two	PO	LF	LFP	8	2PU3	Male	0.443	443	35.54
Two	PO	LF	LFP	8	2PU3	Male	0.398	398	35.08
Two	PO	LF	LFP	8	2PU3	Male	0.42	420	36.12
Two	PO	LF	LFP	8	2PU4	Female	0.814	814	40.3
Two	PO	LF	LFP	8	2PU4	Female	0.52	520	37.2
Two	PO	LF	LFP	8	2PU4	Female	0.532	532	37.77
Two	PO	LF	LFP	8	2PU4	Female	0.396	396	35.2
Two	PO	LF	LFP	8	2PU4	Female	0.352	352	34.1
Two	PO	LF	LFP	8	2PU4	Female	0.411	411	33.79
Two	PO	LF	LFP	8	2PU4	Female	0.341	341	34.05
Two	PO	LF	LFP	8	2PU4	Male	0.461	461	39.63
Two	PO	LF	LFP	8	2PU4	Male	0.362	362	34.8
Two	PO	LF	LFP	8	2PU4	Male	0.333	333	35.04
Two	PO	LF	LFP	8	2PU4	Male	0.395	395	35.47
Two	PO	LF	LFP	8	2PU4	Male	0.341	341	35.89
Two	PO	LF	LFP	8	2PU5	Female	0.601	601	37.88
Two	PO	LF	LFP	8	2PU5	Female	0.447	447	36.48
Two	PO	LF	LFP	8	2PU5	Female	0.549	549	36.8
Two	PO	LF	LFP	8	2PU5	Female	0.383	383	34.76
Two	PO	LF	LFP	8	2PU5	Female	0.267	267	31.48
Two	PO	LF	LFP	8	2PU5	Female	0.287	287	32.46
Two	PO	LF	LFP	8	2PU5	Male	0.349	349	34.14
Two	PO	LF	LFP	8	2PU5	Male	0.338	338	34.48
Two	PO	LF	LFP	8	2PU5	Male	0.334	334	35.26
Two	PO	LF	LFP	8	2PU5	Male	0.327	327	33.75
Two	PO	LF	LFP	8	2PU5	Male	0.421	421	36.77
Two	PO	LF	LFP	8	2PU5	Male	0.366	366	33.18
Two	PO	LF	LFP	8	2PU5	Male	0.305	305	34.09
Two	PO	LF	LFP	8	2PU5	Male	0.298	298	33.58
Two	PO	LF	LFP	8	2PU6	Female	0.744	744	38.33
Two	PO	LF	LFP	8	2PU6	Female	0.51	510	35.95
Two	PO	LF	LFP	8	2PU6	Female	0.485	485	34.99
Two	PO	LF	LFP	8	2PU6	Female	0.427	427	34.58
Two	PO	LF	LFP	8	2PU6	Female	0.478	478	35.26
Two	PO	LF	LFP	8	2PU6	Female	0.403	403	31.71
Two	PO	LF	LFP	8	2PU6	Male	0.442	442	37.18
Two	PO	LF	LFP	8	2PU6	Male	0.448	448	37.52
Two	PO	LF	LFP	8	2PU6	Male	0.385	385	35.8
Two	PO	LF	LFP	8	2PU6	Male	0.39	390	34.18
Two	PO	LF	LFP	8	2PU6	Male	0.316	316	33.88
Two	PO	LF	LFP	8	2PU6	Male	0.365	365	35.38
Two	PO	LF	LFP	8	2PU6	Male	0.266	266	32.94
Two	PO	LF	LFP	8	2PU7	Female	0.331	331	34.19
Two	PO	LF	LFP	8	2PU7	Female	0.453	453	34.92
Two	PO	LF	LFP	8	2PU7	Female	0.387	387	34.94
Two	PO	LF	LFP	8	2PU7	Female	0.444	444	33.65
Two	PO	LF	LFP	8	2PU7	Female	0.982	982	39.55
Two	PO	LF	LFP	8	2PU7	Female	0.452	452	33.29
Two	PO	LF	LFP	8	2PU7	Male	0.391	391	35.85
Two	PO	LF	LFP	8	2PU7	Male	0.405	405	36.83
Two	PO	LF	LFP	8	2PU7	Male	0.365	365	35.69
Two	PO	LF	LFP	8	2PU7	Male	0.315	315	33.8
Two	PO	LF	LFP	8	2PU7	Male	0.305	305	32.7
Two	PO	LF	LFP	8	2PU7	Male	0.273	273	33.79
Two	PO	LF	LFP	8	2PU7	Male	0.301	301	35.06
Two	MF	HF	HFMF2	8	2RE1	Female	0.404	404	35.31
Two	MF	HF	HFMF2	8	2RE1	Female	0.296	296	30.15
Two	MF	HF	HFMF2	8	2RE1	Female	0.462	462	35.38
Two	MF	HF	HFMF2	8	2RE1	Female	0.302	302	31.86
Two	MF	HF	HFMF2	8	2RE1	Female	0.371	371	32.11
Two	MF	HF	HFMF2	8	2RE1	Male	0.388	388	35.03
Two	MF	HF	HFMF2	8	2RE1	Male	0.346	346	33.58
Two	MF	HF	HFMF2	8	2RE1	Male	0.335	335	34.49
Two	MF	HF	HFMF2	8	2RE1	Male	0.252	252	29.94
Two	MF	HF	HFMF2	8	2RE1	Male	0.437	437	35.89
Two	MF	HF	HFMF2	8	2RE1	Male	0.349	349	34.51
Two	MF	HF	HFMF2	8	2RE1	Male	0.38	380	35.15
Two	MF	HF	HFMF2	8	2RE1	Male	0.472	472	35.82
Two	MF	HF	HFMF2	8	2RE2	Female	0.619	619	36.32
Two	MF	HF	HFMF2	8	2RE2	Female	0.388	388	35.23
Two	MF	HF	HFMF2	8	2RE2	Female	0.34	340	32.93
Two	MF	HF	HFMF2	8	2RE2	Female	0.582	582	35.89
Two	MF	HF	HFMF2	8	2RE2	Female	0.336	336	34.38
Two	MF	HF	HFMF2	8	2RE2	Female	0.484	484	37.9
Two	MF	HF	HFMF2	8	2RE2	Female	0.349	349	34.3
Two	MF	HF	HFMF2	8	2RE2	Male	0.404	404	35.9
Two	MF	HF	HFMF2	8	2RE2	Male	0.404	404	36.07
Two	MF	HF	HFMF2	8	2RE2	Male	0.327	327	35.01
Two	MF	HF	HFMF2	8	2RE2	Male	0.41	410	36.61
Two	MF	HF	HFMF2	8	2RE2	Male	0.307	307	34.59
Two	MF	HF	HFMF2	8	2RE2	Male	0.364	364	36.45
Two	MF	HF	HFMF2	8	2RE3	Female	0.388	388	35.63
Two	MF	HF	HFMF2	8	2RE3	Female	0.319	319	33.83
Two	MF	HF	HFMF2	8	2RE3	Female	0.38	380	35.86
Two	MF	HF	HFMF2	8	2RE3	Female	0.3	300	32.52
Two	MF	HF	HFMF2	8	2RE3	Female	0.193	193	29.99
Two	MF	HF	HFMF2	8	2RE3	Female	0.319	319	34.85
Two	MF	HF	HFMF2	8	2RE3	Female	0.276	276	33.38
Two	MF	HF	HFMF2	8	2RE3	Female	0.319	319	33.2
Two	MF	HF	HFMF2	8	2RE3	Male	0.325	325	32.79
Two	MF	HF	HFMF2	8	2RE3	Male	0.337	337	33.96
Two	MF	HF	HFMF2	8	2RE3	Male	0.339	339	35.06
Two	MF	HF	HFMF2	8	2RE3	Male	0.343	343	35.55
Two	MF	HF	HFMF2	8	2RE3	Male	0.343	343	34.91
Two	MF	HF	HFMF2	8	2RE4	Female	0.65	650	39.46
Two	MF	HF	HFMF2	8	2RE4	Female	0.451	451	36.66
Two	MF	HF	HFMF2	8	2RE4	Female	0.409	409	35
Two	MF	HF	HFMF2	8	2RE4	Female	0.395	395	32.12
Two	MF	HF	HFMF2	8	2RE4	Female	0.445	445	35.99
Two	MF	HF	HFMF2	8	2RE4	Female	0.257	257	32
Two	MF	HF	HFMF2	8	2RE4	Male	0.289	289	32.35
Two	MF	HF	HFMF2	8	2RE4	Male	0.308	308	34.31
Two	MF	HF	HFMF2	8	2RE4	Male	0.286	286	32.66
Two	MF	HF	HFMF2	8	2RE4	Male	0.308	308	33.89
Two	MF	HF	HFMF2	8	2RE4	Male	0.285	285	33.22
Two	MF	HF	HFMF2	8	2RE4	Male	0.341	341	34.96
Two	MF	HF	HFMF2	8	2RE4	Male	0.386	386	35.7
Two	MF	HF	HFMF2	8	2RE4	Male	0.384	384	35.17
Two	MF	HF	HFMF2	8	2RE5	Female	0.363	363	32.32
Two	MF	HF	HFMF2	8	2RE5	Female	0.537	537	38.43
Two	MF	HF	HFMF2	8	2RE5	Female	0.531	531	36.96
Two	MF	HF	HFMF2	8	2RE5	Female	1.085	1085	42.13
Two	MF	HF	HFMF2	8	2RE5	Female	0.321	321	30.24
Two	MF	HF	HFMF2	8	2RE5	Female	0.956	956	NA
Two	MF	HF	HFMF2	8	2RE5	Male	0.369	369	35.4
Two	MF	HF	HFMF2	8	2RE5	Male	0.488	488	37.9
Two	MF	HF	HFMF2	8	2RE5	Male	0.362	362	35.69
Two	MF	HF	HFMF2	8	2RE5	Male	0.292	292	32.52
Two	MF	HF	HFMF2	8	2RE5	Male	0.43	430	36.99
Two	MF	HF	HFMF2	8	2RE5	Male	0.308	308	33.91
Two	MF	HF	HFMF2	8	2RE5	Male	0.342	342	35.23
Two	MF	HF	HFMF2	8	2RE5	Male	0.35	350	34.38
Two	MF	HF	HFMF2	8	2RE6	Female	0.373	373	33.26
Two	MF	HF	HFMF2	8	2RE6	Female	0.44	440	35.16
Two	MF	HF	HFMF2	8	2RE6	Female	0.214	214	28.37
Two	MF	HF	HFMF2	8	2RE6	Female	0.271	271	32.86
Two	MF	HF	HFMF2	8	2RE6	Female	0.266	266	30.83
Two	MF	HF	HFMF2	8	2RE6	Female	0.247	247	30.81
Two	MF	HF	HFMF2	8	2RE6	Female	0.285	285	30.69
Two	MF	HF	HFMF2	8	2RE6	Male	0.28	280	31.68
Two	MF	HF	HFMF2	8	2RE6	Male	0.349	349	32.95
Two	MF	HF	HFMF2	8	2RE6	Male	0.289	289	30.96
Two	MF	HF	HFMF2	8	2RE6	Male	0.335	335	33.68
Two	MF	HF	HFMF2	8	2RE6	Male	0.298	298	31.7
Two	MF	HF	HFMF2	8	2RE6	Male	0.314	314	32.04
Two	MF	HF	HFMF2	8	2RE6	Male	0.253	253	30.98
Two	MF	HF	HFMF2	8	2RE7	Female	0.192	192	28.83
Two	MF	HF	HFMF2	8	2RE7	Female	0.241	241	30.37
Two	MF	HF	HFMF2	8	2RE7	Female	0.276	276	31.95
Two	MF	HF	HFMF2	8	2RE7	Female	0.271	271	32.94
Two	MF	HF	HFMF2	8	2RE7	Male	0.382	382	35.09
Two	MF	HF	HFMF2	8	2RE7	Male	0.313	313	33.83
Two	MF	HF	HFMF2	8	2RE7	Male	0.338	338	33.8
Two	MF	HF	HFMF2	8	2RE7	Male	0.297	297	33.36
Two	MF	HF	HFMF2	8	2RE7	Male	0.327	327	34.16
Two	CO	HF	HFC1	8	2TE1	Female	0.185	185	28.52
Two	CO	HF	HFC1	8	2TE1	Female	0.229	229	29.24
Two	CO	HF	HFC1	8	2TE1	Male	0.252	252	31.93
Two	CO	HF	HFC1	8	2TE1	Male	0.298	298	34.31
Two	CO	HF	HFC1	8	2TE1	Male	0.298	298	33.11
Two	CO	HF	HFC1	8	2TE1	Male	0.366	366	36.27
Two	CO	HF	HFC1	8	2TE1	Male	0.281	281	32.59
Two	CO	HF	HFC1	8	2TE1	Male	0.303	303	33.73
Two	CO	HF	HFC1	8	2TE1	Male	0.257	257	31.51
Two	CO	HF	HFC1	8	2TE1	Male	0.374	374	37.99
Two	CO	HF	HFC1	8	2TE1	Male	0.287	287	32.9
Two	CO	HF	HFC1	8	2TE1	Male	0.28	280	32.21
Two	CO	HF	HFC1	8	2TE1	Male	0.254	254	30.88
Two	CO	HF	HFC1	8	2TE2	Female	0.326	326	NA
Two	CO	HF	HFC1	8	2TE2	Female	0.29	290	NA
Two	CO	HF	HFC1	8	2TE2	Female	0.301	301	NA
Two	CO	HF	HFC1	8	2TE2	Female	0.363	363	33.14
Two	CO	HF	HFC1	8	2TE2	Female	0.265	265	30.57
Two	CO	HF	HFC1	8	2TE2	Male	0.329	329	33.91
Two	CO	HF	HFC1	8	2TE2	Male	0.337	337	34.36
Two	CO	HF	HFC1	8	2TE2	Male	0.324	324	33.51
Two	CO	HF	HFC1	8	2TE2	Male	0.325	325	34.52
Two	CO	HF	HFC1	8	2TE2	Male	0.42	420	36.43
Two	CO	HF	HFC1	8	2TE2	Male	0.391	391	35.22
Two	CO	HF	HFC1	8	2TE2	Male	0.38	380	34.48
Two	CO	HF	HFC1	8	2TE2	Male	0.218	218	30.56
Two	CO	HF	HFC1	8	2TE3	Female	0.339	339	32.63
Two	CO	HF	HFC1	8	2TE3	Female	0.241	241	31.12
Two	CO	HF	HFC1	8	2TE3	Female	0.287	287	32.37
Two	CO	HF	HFC1	8	2TE3	Female	0.316	316	32.56
Two	CO	HF	HFC1	8	2TE3	Male	0.251	251	31.2
Two	CO	HF	HFC1	8	2TE3	Male	0.272	272	31.03
Two	CO	HF	HFC1	8	2TE3	Male	0.29	290	32.4
Two	CO	HF	HFC1	8	2TE3	Male	0.321	321	32.95
Two	CO	HF	HFC1	8	2TE3	Male	0.335	335	33.45
Two	CO	HF	HFC1	8	2TE3	Male	0.275	275	30.83
Two	CO	HF	HFC1	8	2TE3	Male	0.349	349	34.23
Two	CO	HF	HFC1	8	2TE3	Male	0.313	313	35.15
Two	CO	HF	HFC1	8	2TE3	Male	0.344	344	34.31
Two	CO	HF	HFC1	8	2TE3	Male	0.254	254	31.56
Two	CO	HF	HFC1	8	2TE4	Female	0.213	213	29.91
Two	CO	HF	HFC1	8	2TE4	Female	0.675	675	38.95
Two	CO	HF	HFC1	8	2TE4	Female	0.375	375	32.93
Two	CO	HF	HFC1	8	2TE4	Female	0.229	229	29.7
Two	CO	HF	HFC1	8	2TE4	Female	0.38	380	34.57
Two	CO	HF	HFC1	8	2TE4	Male	0.293	293	33.36
Two	CO	HF	HFC1	8	2TE4	Male	0.263	263	NA
Two	CO	HF	HFC1	8	2TE4	Male	0.471	471	40.95
Two	CO	HF	HFC1	8	2TE4	Male	0.343	343	33.8
Two	CO	HF	HFC1	8	2TE4	Male	0.39	390	34.53
Two	CO	HF	HFC1	8	2TE4	Male	0.309	309	33.55
Two	CO	HF	HFC1	8	2TE4	Male	0.316	316	31.19
Two	CO	HF	HFC1	8	2TE4	Male	0.34	340	34.32
Two	CO	HF	HFC1	8	2TE4	Male	0.361	361	34.06
Two	CO	HF	HFC1	8	2TE5	Female	0.376	376	34.46
Two	CO	HF	HFC1	8	2TE5	Female	0.312	312	33.63
Two	CO	HF	HFC1	8	2TE5	Female	0.415	415	35.37
Two	CO	HF	HFC1	8	2TE5	Female	0.398	398	35.33
Two	CO	HF	HFC1	8	2TE5	Female	0.37	370	33.93
Two	CO	HF	HFC1	8	2TE5	Female	0.462	462	35.19
Two	CO	HF	HFC1	8	2TE5	Male	0.322	322	34.13
Two	CO	HF	HFC1	8	2TE5	Male	0.305	305	33.43
Two	CO	HF	HFC1	8	2TE5	Male	0.308	308	34.94
Two	CO	HF	HFC1	8	2TE5	Male	0.361	361	36.02
Two	CO	HF	HFC1	8	2TE5	Male	0.31	310	33.4
Two	CO	HF	HFC1	8	2TE5	Male	0.421	421	35.41
Two	CO	HF	HFC1	8	2TE5	Male	0.296	296	34.48
Two	CO	HF	HFC1	8	2TE5	Male	0.291	291	33.82
Two	CO	HF	HFC1	8	2TE6	Female	0.327	327	33.2
Two	CO	HF	HFC1	8	2TE6	Female	0.416	416	35.65
Two	CO	HF	HFC1	8	2TE6	Female	0.275	275	31.21
Two	CO	HF	HFC1	8	2TE6	Female	0.495	495	37.09
Two	CO	HF	HFC1	8	2TE6	Female	0.47	470	36.73
Two	CO	HF	HFC1	8	2TE6	Female	0.498	498	36
Two	CO	HF	HFC1	8	2TE6	Female	0.461	461	35.61
Two	CO	HF	HFC1	8	2TE6	Male	0.401	401	35.72
Two	CO	HF	HFC1	8	2TE6	Male	0.347	347	33.45
Two	CO	HF	HFC1	8	2TE6	Male	0.34	340	33.91
Two	CO	HF	HFC1	8	2TE6	Male	0.324	324	35.61
Two	CO	HF	HFC1	8	2TE6	Male	0.386	386	34.99
Two	CO	HF	HFC1	8	2TE6	Male	0.361	361	33.98
Two	CO	HF	HFC1	8	2TE6	Male	0.3	300	33.73
Two	CO	HF	HFC1	8	2TE7	Female	0.66	660	33.73
Two	CO	HF	HFC1	8	2TE7	Female	0.536	536	40.81
Two	CO	HF	HFC1	8	2TE7	Female	0.316	316	37.47
Two	CO	HF	HFC1	8	2TE7	Female	0.574	574	32.43
Two	CO	HF	HFC1	8	2TE7	Male	0.398	398	38.17
Two	CO	HF	HFC1	8	2TE7	Male	0.296	296	35.11
Two	CO	HF	HFC1	8	2TE7	Male	0.259	259	34.65
Two	CO	HF	HFC1	8	2TE7	Male	0.371	371	31.47
Two	CO	HF	HFC1	8	2TE7	Male	0.356	356	35.29
Two	CO	HF	HFC1	8	2TE7	Male	0.356	356	34.71
Two	MF	HF	HFMF1	8	2WH1	Female	0.482	482	36.44
Two	MF	HF	HFMF1	8	2WH1	Female	0.427	427	36.49
Two	MF	HF	HFMF1	8	2WH1	Female	0.206	206	30.35
Two	MF	HF	HFMF1	8	2WH1	Female	0.369	369	34.96
Two	MF	HF	HFMF1	8	2WH1	Female	0.311	311	32.24
Two	MF	HF	HFMF1	8	2WH1	Female	0.334	334	32.74
Two	MF	HF	HFMF1	8	2WH1	Female	0.277	277	31.92
Two	MF	HF	HFMF1	8	2WH1	Male	0.425	425	36.95
Two	MF	HF	HFMF1	8	2WH1	Male	0.331	331	34.04
Two	MF	HF	HFMF1	8	2WH1	Male	0.38	380	34.32
Two	MF	HF	HFMF1	8	2WH1	Male	0.297	297	31.7
Two	MF	HF	HFMF1	8	2WH1	Male	0.254	254	31.94
Two	MF	HF	HFMF1	8	2WH1	Male	0.324	324	33.84
Two	MF	HF	HFMF1	8	2WH1	Male	0.371	371	35.2
Two	MF	HF	HFMF1	8	2WH2	Female	0.438	438	33.98
Two	MF	HF	HFMF1	8	2WH2	Female	0.517	517	38.32
Two	MF	HF	HFMF1	8	2WH2	Female	0.465	465	37.32
Two	MF	HF	HFMF1	8	2WH2	Female	0.314	314	33.25
Two	MF	HF	HFMF1	8	2WH2	Female	0.305	305	35.17
Two	MF	HF	HFMF1	8	2WH2	Male	0.357	357	37.6
Two	MF	HF	HFMF1	8	2WH2	Male	0.296	296	35.96
Two	MF	HF	HFMF1	8	2WH2	Male	0.418	418	37.25
Two	MF	HF	HFMF1	8	2WH2	Male	0.353	353	33.98
Two	MF	HF	HFMF1	8	2WH2	Male	0.378	378	35.32
Two	MF	HF	HFMF1	8	2WH2	Male	0.306	306	34.36
Two	MF	HF	HFMF1	8	2WH3	Female	0.318	318	32.34
Two	MF	HF	HFMF1	8	2WH3	Female	0.274	274	32.41
Two	MF	HF	HFMF1	8	2WH3	Female	0.316	316	33.78
Two	MF	HF	HFMF1	8	2WH3	Female	0.261	261	32.26
Two	MF	HF	HFMF1	8	2WH3	Female	0.257	257	32.52
Two	MF	HF	HFMF1	8	2WH3	Female	0.332	332	36.09
Two	MF	HF	HFMF1	8	2WH3	Male	0.373	373	35.19
Two	MF	HF	HFMF1	8	2WH3	Male	0.315	315	33.04
Two	MF	HF	HFMF1	8	2WH3	Male	0.295	295	33.54
Two	MF	HF	HFMF1	8	2WH3	Male	0.329	329	32.47
Two	MF	HF	HFMF1	8	2WH3	Male	0.3	300	NA
Two	MF	HF	HFMF1	8	2WH3	Male	0.198	198	30.66
Two	MF	HF	HFMF1	8	2WH3	Male	0.378	378	35.91
Two	MF	HF	HFMF1	8	2WH3	Male	0.292	292	31.16
Two	MF	HF	HFMF1	8	2WH3	Male	0.276	276	32.17
Two	MF	HF	HFMF1	8	2WH4	Female	0.408	408	36.33
Two	MF	HF	HFMF1	8	2WH4	Female	0.27	270	30.88
Two	MF	HF	HFMF1	8	2WH4	Female	0.323	323	35.67
[truncated: 45 more rows]

## Sheet: BodyCompData
COHORT	FATSOURCE	FATLEVEL	DIET	SAMPLE_ID	SEX	TANKNO	BATCH	WETWTmg	DRYWTmg	WATERWTmg	%WATER	SAMPLEWTmg	LIPIDWTmg	CORRLIPIDWTmg	%LIPID
One	REF	LF	LFREF	1.BR.1 M	Male	1BR2	3	414	111.2	302.8	73.1401	106.3	22.6	28.25	26.5757
One	REF	LF	LFREF	1.BR.2 M	Male	1BR5	6	394	106.6	287.4	72.9442	108.1	21.1	26.375	24.3987
One	REF	LF	LFREF	1.BR.3 M	Male	1BR6	5	363	98.7	264.3	72.8099	99.6	16.4	20.5	20.5823
One	REF	LF	LFREF	1.BR.4 M	Male	1BR5	6	414	111.7	302.3	73.0193	107.6	20.7	25.875	24.0474
One	REF	LF	LFREF	1.BR.5 M	Male	1BR4	2	465	117.2	347.8	74.7957	106.1	20.6	25.75	24.2696
One	REF	LF	LFREF	1.BR.6 M	Male	1BR6	6	360	96	264	73.3333	89.7	14.9	18.625	20.7637
One	REF	LF	LFREF	1.BR.7 M	Male	1BR5	6	497	145.3	351.7	70.7646	141.2	35	43.75	30.9844
One	REF	LF	LFREF	1.BR.8 M	Male	1BR6	6	389	102.3	286.7	73.7018	99.7	16.1	20.125	20.1856
One	REF	LF	LFREF	1.BR.9 M	Male	1BR5	6	526	155.5	370.5	70.4373	153.9	39.1	48.875	31.7576
One	REF	LF	LFREF	1.BR.10 M	Male	1BR7	6	391	105.5	285.5	73.0179	100	18.6	23.25	23.25
One	REF	LF	LFREF	1.BR.11 M	Male	1BR4	2	465	120.2	344.8	74.1505	114.8	22.9	28.625	24.9347
One	REF	LF	LFREF	1.BR.12 M	Male	1BR2	3	372	96	276	74.1935	93.2	14	17.5	18.7768
One	REF	LF	LFREF	1.BR.1 F	Female	1BR4	3	734	222.6	511.4	69.673	212.9	62.9	78.625	36.9305
One	REF	LF	LFREF	1.BR.2 F	Female	1BR6	5	1265	319.8	945.2	74.7194	306.1	57.4	71.75	23.4401
One	REF	LF	LFREF	1.BR.3 F	Female	1BR4	3	747	199.5	547.5	73.2932	190.4	40.4	50.5	26.5231
One	REF	LF	LFREF	1.BR.4 F	Female	1BR2	3	1132	308.5	823.5	72.7473	283.1	57.9	72.375	25.5652
One	REF	LF	LFREF	1.BR.5 F	Female	1BR7	6	603	169.5	433.5	71.8905	165	39.8	49.75	30.1515
One	REF	LF	LFREF	1.BR.6 F	Female	1BR5	2	392	115.1	276.9	70.6378	114.1	27.7	34.625	30.3462
One	REF	LF	LFREF	1.BR.7 F	Female	1BR7	6	936	238.6	697.4	74.5085	230.3	38.9	48.625	21.1138
One	REF	LF	LFREF	1.BR.8 F	Female	1BR7	6	665	189.3	475.7	71.5338	178.7	38.4	48	26.8607
One	REF	LF	LFREF	1.BR.9 F	Female	1BR6	6	705	205.2	499.8	70.8936	200.5	43	53.75	26.808
One	REF	LF	LFREF	1.BR.10 F	Female	1BR4	2	824	247	577	70.0243	233.1	44.6	55.75	23.9168
One	REF	LF	LFREF	1.BR.11 F	Female	1BR4	3	816	223.2	592.8	72.6471	217.1	45	56.25	25.9097
One	REF	LF	LFREF	1.BR.12 F	Female	1BR5	3	515	145.8	369.2	71.6893	136	35.6	44.5	32.7206
One	REF	HF	HFREF	1.BE.1 M	Male	1BE4	2	359	106.3	252.7	70.39	102	30.6	38.25	37.5
One	REF	HF	HFREF	1.BE.2 M	Male	1BE3	2	354	94.9	259.1	73.1921	90.8	19.1	23.875	26.2941
One	REF	HF	HFREF	1.BE.3 M	Male	1BE2	5	356	98.7	257.3	72.2753	91.8	19.6	24.5	26.6885
One	REF	HF	HFREF	1.BE.4 M	Male	1BE7	1	334	83.2	250.8	75.0898	80.4	16.7	20.875	25.9639
One	REF	HF	HFREF	1.BE.5 M	Male	1BE4	1	499	158.3	340.7	68.2766	147.9	47.2	59	39.8918
One	REF	HF	HFREF	1.BE.6 M	Male	1BE1	3	388	108.2	279.8	72.1134	103.3	23.1	28.875	27.9526
One	REF	HF	HFREF	1.BE.7 M	Male	1BE3	1	408	110.1	297.9	73.0147	101.2	22	27.5	27.1739
One	REF	HF	HFREF	1.BE.8 M	Male	1BE1	2	357	91.6	265.4	74.3417	89.9	15.8	19.75	21.9689
One	REF	HF	HFREF	1.BE.9 M	Male	1BE7	1	423	121.1	301.9	71.3712	118.2	28.3	35.375	29.9281
One	REF	HF	HFREF	1.BE.10 M	Male	1BE2	3	425	128.8	296.2	69.6941	127.3	32.2	40.25	31.6182
One	REF	HF	HFREF	1.BE.11 M	Male	1BE3	1	433	122	311	71.8245	113.1	27.3	34.125	30.1724
One	REF	HF	HFREF	1.BE.12 M	Male	1BE1	3	371	105.9	265.1	71.4555	101	22.1	27.625	27.3515
One	REF	HF	HFREF	1.BE.1 F	Female	1BE6	3	548	186	362	66.0584	179.9	59.9	74.875	41.6203
One	REF	HF	HFREF	1.BE.2 F	Female	1BE1	3	476	143.6	332.4	69.8319	139	40.6	50.75	36.5108
One	REF	HF	HFREF	1.BE.3 F	Female	1BE4	1	806	243.6	562.4	69.7767	236.5	53.3	66.625	28.1712
One	REF	HF	HFREF	1.BE.4 F	Female	1BE6	2	584	187.9	396.1	67.8253	176.6	56.9	71.125	40.2746
One	REF	HF	HFREF	1.BE.5 F	Female	1BE2	5	455	144	311	68.3516	139.1	45.9	57.375	41.2473
One	REF	HF	HFREF	1.BE.6 F	Female	1BE4	1	802	208.4	593.6	74.015	193.9	48.3	60.375	31.1372
One	REF	HF	HFREF	1.BE.7 F	Female	1BE2	5	563	181.1	381.9	67.833	168.4	49.9	62.375	37.0398
One	REF	HF	HFREF	1.BE.8 F	Female	1BE2	5	542	152.7	389.3	71.8266	149	32.8	41	27.5168
One	REF	HF	HFREF	1.BE.9 F	Female	1BE1	2	362	110.9	251.1	69.3646	109.4	33.4	41.75	38.1627
One	REF	HF	HFREF	1.BE.10 F	Female	1BE4	2	600	173.9	426.1	71.0167	165.2	43.3	54.125	32.7633
One	REF	HF	HFREF	1.BE.11 F	Female	1BE6	2	390	116.8	273.2	70.0513	112.4	34.3	42.875	38.145
One	REF	HF	HFREF	1.BE.12 F	Female	1BE3	1	582	164.4	417.6	71.7526	156.4	43.6	54.5	34.8465
One	CO	LF	LFC	1.PI.1 M	Male	1PI3	1	488	123.1	364.9	74.7746	112.5	25.3	31.625	28.1111
One	CO	LF	LFC	1.PI.2 M	Male	1PI5	1	371	95.6	275.4	74.2318	91.2	18.6	23.25	25.4934
One	CO	LF	LFC	1.PI.3 M	Male	1PI4	3	408	111.4	296.6	72.6961	108.6	20.9	26.125	24.0562
One	CO	LF	LFC	1.PI.4 M	Male	1PI6	1	471	124.1	346.9	73.6518	121.1	22.3	27.875	23.0182
One	CO	LF	LFC	1.PI.5 M	Male	1PI3	2	447	108.5	338.5	75.7271	109.4	17.4	21.75	19.8812
One	CO	LF	LFC	1.PI.6 M	Male	1PI4	5	348	95.4	252.6	72.5862	91.1	17.1	21.375	23.4632
One	CO	LF	LFC	1.PI.7 M	Male	1PI5	1	274	61.6	212.4	77.5182	59.3	8.5	10.625	17.9174
One	CO	LF	LFC	1.PI.8 M	Male	1PI4	4	465	138.8	326.2	70.1505	132.9	33.4	41.75	31.4146
One	CO	LF	LFC	1.PI.9 M	Male	1PI6	1	481	133.3	347.7	72.2869	125.1	26.4	33	26.3789
One	CO	LF	LFC	1.PI.10 M	Male	1PI4	3	393	109.1	283.9	72.2392	105.8	23.8	29.75	28.1191
One	CO	LF	LFC	1.PI.11 M	Male	1PI5	1	382	103.4	278.6	72.9319	102	20	25	24.5098
One	CO	LF	LFC	1.PI.12 M	Male	1PI2	3	559	161.3	397.7	71.1449	157.1	34.8	43.5	27.6894
One	CO	LF	LFC	1.PI.1 F	Female	1PI2	2	834	224.9	609.1	73.0336	NA	NA	NA	NA
One	CO	LF	LFC	1.PI.2 F	Female	1PI1	4	1142	299.7	842.3	73.7566	279.3	51.5	64.375	23.0487
One	CO	LF	LFC	1.PI.3 F	Female	1PI3	1	720	203.5	516.5	71.7361	170.4	46.3	57.875	33.9642
One	CO	LF	LFC	1.PI.4 F	Female	1PI2	4	542	148.3	393.7	72.6384	133.5	28.9	36.125	27.0599
One	CO	LF	LFC	1.PI.5 F	Female	1PI1	5	556	167.6	388.4	69.8561	159.1	38.4	48	30.1697
One	CO	LF	LFC	1.PI.6 F	Female	1PI5	1	616	175.9	440.1	71.4448	199	53.6	67	33.6683
One	CO	LF	LFC	1.PI.7 F	Female	1PI1	5	470	141.7	328.3	69.8511	134.3	29.9	37.375	27.8295
One	CO	LF	LFC	1.PI.8 F	Female	1PI1	5	613	170.9	442.1	72.1207	160.2	30.8	38.5	24.0325
One	CO	LF	LFC	1.PI.9 F	Female	1PI4	3	553	159.9	393.1	71.085	155.6	37	46.25	29.7237
One	CO	LF	LFC	1.PI.10 F	Female	1PI3	2	931	270.1	660.9	70.9882	259.9	58.6	73.25	28.1839
One	CO	LF	LFC	1.PI.11 F	Female	1PI2	2	761	209.6	551.4	72.4573	204.2	40.4	50.5	24.7307
One	CO	LF	LFC	1.PI.12 F	Female	1PI5	1	203	44.3	158.7	78.1773	41.3	5.2	6.5	15.7385
One	CO	LF	LFC	1.PI.13 F	Female	1PI5	12	672	182.8	489.2	72.7976	178.6	43	53.75	30.0952
One	CO	HF	HFC1	1.TE.1 M	Male	1TE6	3	447	132.6	314.4	70.3356	130.3	31.6	39.5	30.3147
One	CO	HF	HFC1	1.TE.2 M	Male	1TE7	6	387	88.7	298.3	77.0801	79.3	19.3	24.125	30.4224
One	CO	HF	HFC1	1.TE.3 M	Male	1TE5	3	379	104.8	274.2	72.3483	99.6	22.5	28.125	28.238
One	CO	HF	HFC1	1.TE.4 M	Male	1TE1	4	457	131.7	325.3	71.1816	118	25.2	31.5	26.6949
One	CO	HF	HFC1	1.TE.5 M	Male	1TE2	3	479	138	341	71.19	133.2	32.3	40.375	30.3116
One	CO	HF	HFC1	1.TE.6 M	Male	1TE5	3	380	106	274	72.1053	101.4	21.8	27.25	26.8738
One	CO	HF	HFC1	1.TE.7 M	Male	1TE7	2	509	140.7	368.3	72.3576	134.2	30.8	38.5	28.6885
One	CO	HF	HFC1	1.TE.8 M	Male	1TE5	3	418	126.3	291.7	69.7847	117.3	35.4	44.25	37.7238
One	CO	HF	HFC1	1.TE.9 M	Male	1TE7	6	396	100.9	295.1	74.5202	93.7	22.5	28.125	30.016
One	CO	HF	HFC1	1.TE.10 M	Male	1TE4	5	373	111.2	261.8	70.1877	108.3	30.2	37.75	34.8569
One	CO	HF	HFC1	1.TE.11 M	Male	1TE2	4	368	104.5	263.5	71.6033	98.9	23.2	29	29.3225
One	CO	HF	HFC1	1.TE.12 M	Male	1TE5	5	335	95.3	239.7	71.5522	89.7	20.5	25.625	28.5674
One	CO	HF	HFC1	1.TE.1 F	Female	1TE6	3	982	233.1	748.9	76.2627	220.1	44.5	55.625	25.2726
One	CO	HF	HFC1	1.TE.2 F	Female	1TE5	3	455	147.2	307.8	67.6484	139.7	51.7	64.625	46.2598
One	CO	HF	HFC1	1.TE.3 F	Female	1TE2	4	700	201.6	498.4	71.2	190.7	55.9	69.875	36.6413
One	CO	HF	HFC1	1.TE.4 F	Female	1TE6	3	670	228.4	441.6	65.9104	219.7	76.9	96.125	43.7528
One	CO	HF	HFC1	1.TE.5 F	Female	1TE4	7	970	263.5	706.5	72.8351	252.4	56.4	70.5	27.9319
One	CO	HF	HFC1	1.TE.6 F	Female	1TE7	2	1005	279.3	725.7	72.209	251.5	64.7	80.875	32.1571
One	CO	HF	HFC1	1.TE.7 F	Female	1TE4	5	782	238.1	543.9	69.5524	225	65.6	82	36.4444
One	CO	HF	HFC1	1.TE.8 F	Female	1TE4	4	491	138.4	352.6	71.8126	134.9	32.9	41.125	30.4855
One	CO	HF	HFC1	1.TE.9 F	Female	1TE5	3	544	170.3	373.7	68.6949	164.6	56.8	71	43.1349
One	CO	HF	HFC1	1.TE.10 F	Female	1TE2	3	745	226.3	518.7	69.6242	218.2	58.4	73	33.4555
One	CO	HF	HFC1	1.TE.11 F	Female	1TE6	3	660	212.4	447.6	67.8182	200.2	66.3	82.875	41.3961
One	CO	HF	HFC1	1.TE.12 F	Female	1TE7	6	600	169.7	430.3	71.7167	164.7	41.7	52.125	31.6485
One	CO	HF	HFC2	1.OR.1 M	Male	1OR7	6	382	109.1	272.9	71.4398	109.3	26.6	33.25	30.4209
One	CO	HF	HFC2	1.OR.2 M	Male	1OR6	1	393	108.4	284.6	72.4173	106.4	26.3	32.875	30.8976
One	CO	HF	HFC2	1.OR.3 M	Male	1OR5	3	459	130.7	328.3	71.5251	129.1	28.6	35.75	27.6917
One	CO	HF	HFC2	1.OR.4 M	Male	1OR6	1	321	88.3	232.7	72.4922	86.3	24.1	30.125	34.9073
One	CO	HF	HFC2	1.OR.5 M	Male	1OR7	6	430	124.8	305.2	70.9767	121.9	29.3	36.625	30.0451
One	CO	HF	HFC2	1.OR.6 M	Male	1OR1	2	389	109.2	279.8	71.928	106.4	24.5	30.625	28.7829
One	CO	HF	HFC2	1.OR.7 M	Male	1OR6	1	351	95.6	255.4	72.7635	90.2	24.5	30.625	33.9523
One	CO	HF	HFC2	1.OR.8 M	Male	1OR1	3	365	101.9	263.1	72.0822	99	22.2	27.75	28.0303
One	CO	HF	HFC2	1.OR.9 M	Male	1OR6	1	359	87.5	271.5	75.6267	82.1	16.4	20.5	24.9695
One	CO	HF	HFC2	1.OR.10 M	Male	1OR5	4	454	137.2	316.8	69.7797	131.5	38.5	48.125	36.597
One	CO	HF	HFC2	1.OR.11 M	Male	1OR4	2	356	95	261	73.3146	94.5	21.8	27.25	28.836
One	CO	HF	HFC2	1.OR.12 M	Male	1OR1	2	265	65.4	199.6	75.3208	65.7	11.7	14.625	22.2603
One	CO	HF	HFC2	1.OR.1 F	Female	1OR4	2	576	173	403	69.9653	164	52.6	65.75	40.0915
One	CO	HF	HFC2	1.OR.2 F	Female	1OR1	2	545	169.7	375.3	68.8624	161.3	52.8	66	40.9175
One	CO	HF	HFC2	1.OR.3 F	Female	1OR4	4	352	101.8	250.2	71.0795	97.1	26.9	33.625	34.6292
One	CO	HF	HFC2	1.OR.4 F	Female	1OR7	6	284	65.6	218.4	76.9014	64.2	8.8	11	17.134
One	CO	HF	HFC2	1.OR.5 F	Female	1OR5	4	604	177.1	426.9	70.6788	172.2	44.2	55.25	32.0848
One	CO	HF	HFC2	1.OR.6 F	Female	1OR6	1	571	168.9	402.1	70.4203	163.3	46.5	58.125	35.594
One	CO	HF	HFC2	1.OR.7 F	Female	1OR5	4	835	293.3	541.7	64.8743	288.7	97.7	122.125	42.3017
One	CO	HF	HFC2	1.OR.8 F	Female	1OR5	6	390	111.7	278.3	71.359	105.4	33.4	41.75	39.611
One	CO	HF	HFC2	1.OR.9 F	Female	1OR1	3	509	146.5	362.5	71.2181	142.2	33.4	41.75	29.3601
One	CO	HF	HFC2	1.OR.10 F	Female	1OR4	6	632	190.4	441.6	69.8734	188.9	41.9	52.375	27.7263
One	CO	HF	HFC2	1.OR.11 F	Female	1OR4	5	604	204.8	399.2	66.0927	202	64.3	80.375	39.7896
One	CO	HF	HFC2	1.OR.12 F	Female	1OR2	1	1151	262	889	77.2372	252.4	42.5	53.125	21.0479
One	PO	LF	LFP	1.PU.1 M	Male	1PU6	2	410	112.9	297.1	72.4634	112.8	22.9	28.625	25.3768
One	PO	LF	LFP	1.PU.2 M	Male	1PU4	1	207	50.7	156.3	75.5072	49.7	9.9	12.375	24.8994
One	PO	LF	LFP	1.PU.3 M	Male	1PU2	5	437	130.4	306.6	70.1602	130.1	31.3	39.125	30.073
One	PO	LF	LFP	1.PU.4 M	Male	1PU1	1	412	109.6	302.4	73.3981	104.5	20.3	25.375	24.2823
One	PO	LF	LFP	1.PU.5 M	Male	1PU6	4	427	120.3	306.7	71.8267	112.5	24.4	30.5	27.1111
One	PO	LF	LFP	1.PU.6 M	Male	1PU2	6	434	115.7	318.3	73.341	112.8	18.6	23.25	20.6117
One	PO	LF	LFP	1.PU.7 M	Male	1PU5	1	367	98.6	268.4	73.1335	93.7	17.7	22.125	23.6126
One	PO	LF	LFP	1.PU.8 M	Male	1PU2	5	452	121.8	330.2	73.0531	121	21.7	27.125	22.4174
One	PO	LF	LFP	1.PU.9 M	Male	1PU4	1	407	107.8	299.2	73.5135	103.3	20	25	24.2014
One	PO	LF	LFP	1.PU.10 M	Male	1PU7	6	419	117.8	301.2	71.8854	112.6	27.9	34.875	30.9725
One	PO	LF	LFP	1.PU.11 M	Male	1PU5	1	399	104.2	294.8	73.8847	98.4	16.8	21	21.3415
One	PO	LF	LFP	1.PU.12 M	Male	1PU3	4	419	110.1	308.9	73.7232	105.6	18.5	23.125	21.8987
One	PO	LF	LFP	1.PU.1 F	Female	1PU3	6	1015	313.7	701.3	69.0936	293.3	81.6	102	34.7767
One	PO	LF	LFP	1.PU.2 F	Female	1PU2	5	902	267.8	634.2	70.3104	260.9	58.6	73.25	28.0759
One	PO	LF	LFP	1.PU.3 F	Female	1PU6	6	584	174.7	409.3	70.0856	167.6	45.6	57	34.0095
One	PO	LF	LFP	1.PU.4 F	Female	1PU2	5	511	160.9	350.1	68.5127	157.3	37.1	46.375	29.4819
One	PO	LF	LFP	1.PU.5 F	Female	1PU7	6	574	165	409	71.2544	159.2	39.4	49.25	30.9359
One	PO	LF	LFP	1.PU.6 F	Female	1PU6	2	469	146.8	322.2	68.6994	141.7	33	41.25	29.1108
One	PO	LF	LFP	1.PU.7 F	Female	1PU7	5	607	167.2	439.8	72.4547	158.2	41.6	52	32.8698
One	PO	LF	LFP	1.PU.8 F	Female	1PU7	6	549	152	397	72.3133	145.5	36.8	46	31.6151
One	PO	LF	LFP	1.PU.9 F	Female	1PU2	5	580	181.3	398.7	68.7414	173.7	38	47.5	27.346
One	PO	LF	LFP	1.PU.10 F	Female	1PU3	4	584	163.6	420.4	71.9863	157.7	35.3	44.125	27.9803
One	PO	LF	LFP	1.PU.11 F	Female	1PU3	4	639	199.1	439.9	68.8419	195.3	40.8	51	26.1137
One	PO	LF	LFP	1.PU.12 F	Female	1PU5	2	641	181.4	459.6	71.7005	175.9	37.1	46.375	26.3644
One	PO	HF	HFP1	1.BL.1 M	Male	1BL6	4	432	137.4	294.6	68.1944	125.7	34.9	43.625	34.7056
One	PO	HF	HFP1	1.BL.2 M	Male	1BL1	2	382	108.9	273.1	71.4921	106.9	25.6	32	29.9345
One	PO	HF	HFP1	1.BL.4 M	Male	1BL3	3	334	91.6	242.4	72.5749	89.4	17.6	22	24.6085
One	PO	HF	HFP1	1.BL.5 M	Male	1BL6	3	441	131	310	70.2948	123.9	31.7	39.625	31.9814
One	PO	HF	HFP1	1.BL.6 M	Male	1BL5	5	396	112.2	283.8	71.6667	109.5	22.2	27.75	25.3425
One	PO	HF	HFP1	1.BL.7 M	Male	1BL1	2	335	83	252	75.2239	82.5	13.7	17.125	20.7576
One	PO	HF	HFP1	1.BL.8 M	Male	1BL5	5	321	87.4	233.6	72.7726	58.6	11.2	14	23.8908
One	PO	HF	HFP1	1.BL.9 M	Male	1BL3	5	399	109.4	289.6	72.5815	109.2	23.7	29.625	27.1291
One	PO	HF	HFP1	1.BL.10 M	Male	1BL4	5	408	124.5	283.5	69.4853	120.4	36.4	45.5	37.7907
One	PO	HF	HFP1	1.BL.11 M	Male	1BL1	2	416	118.3	297.7	71.5625	113.5	29.4	36.75	32.3789
One	PO	HF	HFP1	1.BL.12 M	Male	1BL2	3	467	129.9	337.1	72.1842	123.3	25.6	32	25.953
One	PO	HF	HFP1	1.BL.13 M	Male	1BL1	12	378	99.4	278.6	73.7037	95.9	18	22.5	23.4619
One	PO	HF	HFP1	1.BL.1 F	Female	1BL6	5	585	139.5	445.5	76.1538	131.6	35.3	44.125	33.5296
One	PO	HF	HFP1	1.BL.2 F	Female	1BL5	5	552	175.1	376.9	68.279	161.8	46.4	58	35.8467
One	PO	HF	HFP1	1.BL.3 F	Female	1BL6	3	549	175.4	373.6	68.051	171	59.5	74.375	43.4942
One	PO	HF	HFP1	1.BL.4 F	Female	1BL2	5	746	226.3	519.7	69.6649	211.3	63	78.75	37.2693
One	PO	HF	HFP1	1.BL.5 F	Female	1BL4	6	739	207.7	531.3	71.8945	199.4	53.4	66.75	33.4754
One	PO	HF	HFP1	1.BL.7 F	Female	1BL4	6	816	272.1	543.9	66.6544	264.2	94	117.5	44.4739
One	PO	HF	HFP1	1.BL.8 F	Female	1BL4	6	584	176.1	407.9	69.8459	170	53.9	67.375	39.6324
One	PO	HF	HFP1	1.BL.9 F	Female	1BL5	5	627	198.3	428.7	68.3732	188.8	53.6	67	35.4873
One	PO	HF	HFP1	1.BL.10 F	Female	1BL6	4	906	271.7	634.3	70.011	264.1	55.1	68.875	26.0791
One	PO	HF	HFP1	1.BL.11 F	Female	1BL6	2	550	171.3	378.7	68.8545	169.3	51.2	64	37.8027
One	PO	HF	HFP1	1.BL.12 F	Female	1BL1	2	498	137.1	360.9	72.4699	123.2	38.2	47.75	38.7581
One	PO	HF	HFP1	1.BL.13 F	Female	1BL3	12	442	127	315	71.267	122.9	31.5	39.375	32.0382
One	PO	HF	HFP2	1.GY.1 M	Male	1GY3	4	388	112.7	275.3	70.9536	112.4	27.6	34.5	30.694
One	PO	HF	HFP2	1.GY.2 M	Male	1GY4	5	390	110.4	279.6	71.6923	105.5	27	33.75	31.9905
One	PO	HF	HFP2	1.GY.3 M	Male	1GY7	5	404	108.4	295.6	73.1683	107.6	21.9	27.375	25.4414
One	PO	HF	HFP2	1.GY.4 M	Male	1GY6	2	333	92.3	240.7	72.2823	91.8	23	28.75	31.3181
One	PO	HF	HFP2	1.GY.5 M	Male	1GY3	5	327	83.9	243.1	74.3425	80	12.1	15.125	18.9062
One	PO	HF	HFP2	1.GY.6 M	Male	1GY5	5	547	162.7	384.3	70.2559	151.8	38.7	48.375	31.8676
One	PO	HF	HFP2	1.GY.7 M	Male	1GY4	4	455	141.2	313.8	68.967	132.1	38.2	47.75	36.1469
One	PO	HF	HFP2	1.GY.8 M	Male	1GY5	5	371	96.4	274.6	74.0162	93	16	20	21.5054
One	PO	HF	HFP2	1.GY.9 M	Male	1GY6	1	380	109.5	270.5	71.1842	101.4	27.1	33.875	33.4073
One	PO	HF	HFP2	1.GY.10 M	Male	1GY7	5	446	122.2	323.8	72.6009	119.6	25.6	32	26.7559
One	PO	HF	HFP2	1.GY.11 M	Male	1GY4	4	361	100.7	260.3	72.1053	96.4	20.5	25.625	26.582
One	PO	HF	HFP2	1.GY.12 M	Male	1GY5	5	422	116	306	72.5118	109.1	24.7	30.875	28.2997
One	PO	HF	HFP2	1.GY.1 F	Female	1GY2	4	852	198.9	653.1	76.6549	190.8	43.4	54.25	28.4329
One	PO	HF	HFP2	1.GY.2 F	Female	1GY5	5	1165	376.6	788.4	67.6738	359.7	99.4	124.25	34.5427
One	PO	HF	HFP2	1.GY.3 F	Female	1GY2	5	668	180.2	487.8	73.024	175.3	50.8	63.5	36.2236
One	PO	HF	HFP2	1.GY.4 F	Female	1GY3	5	567	161.7	405.3	71.4815	153.7	37.1	46.375	30.1724
One	PO	HF	HFP2	1.GY.5 F	Female	1GY7	6	617	192.6	424.4	68.7844	187.4	62	77.5	41.3554
One	PO	HF	HFP2	1.GY.6 F	Female	1GY4	4	493	161.9	331.1	67.1602	154.1	47.6	59.5	38.6113
One	PO	HF	HFP2	1.GY.7 F	Female	1GY7	6	727	214.8	512.2	70.4539	207.5	59.2	74	35.6627
One	PO	HF	HFP2	1.GY.8 F	Female	1GY7	6	526	158.2	367.8	69.924	154.1	48	60	38.9358
One	PO	HF	HFP2	1.GY.9 F	Female	1GY5	5	470	149.3	320.7	68.234	144.4	48.7	60.875	42.1572
One	PO	HF	HFP2	1.GY.10 F	Female	1GY2	4	934	254.3	679.7	72.773	243.6	54.4	68	27.9146
One	PO	HF	HFP2	1.GY.11 F	Female	1GY2	4	630	172.7	457.3	72.5873	166.9	44.6	55.75	33.4032
One	PO	HF	HFP2	1.GY.12 F	Female	1GY4	4	552	180.6	371.4	67.2826	172.3	51.8	64.75	37.5798
One	MF	LF	LFMF	1.GR.1 M	Male	1GR6	6	353	92	261	73.9377	88.1	15	18.75	21.2826
One	MF	LF	LFMF	1.GR.2 M	Male	1GR4	1	436	122.6	313.4	71.8807	109.8	25	31.25	28.4608
One	MF	LF	LFMF	1.GR.3 M	Male	1GR7	6	403	105.2	297.8	73.8958	101.1	17.2	21.5	21.2661
One	MF	LF	LFMF	1.GR.4 M	Male	1GR4	1	546	177.3	368.7	67.5275	161.6	53.3	66.625	41.2283
One	MF	LF	LFMF	1.GR.5 M	Male	1GR6	7	379	102.6	276.4	72.9288	99.2	18.5	23.125	23.3115
One	MF	LF	LFMF	1.GR.6 M	Male	1GR5	6	442	120.8	321.2	72.6697	117.8	25.4	31.75	26.9525
One	MF	LF	LFMF	1.GR.7 M	Male	1GR1	2	361	92.1	268.9	74.4875	92.6	15.4	19.25	20.7883
One	MF	LF	LFMF	1.GR.8 M	Male	1GR5	4	390	98.6	291.4	74.7179	105.5	23.3	29.125	27.6066
One	MF	LF	LFMF	1.GR.9 M	Male	1GR4	1	434	121.9	312.1	71.9124	120.7	29.4	36.75	30.4474
One	MF	LF	LFMF	1.GR.10 M	Male	1GR7	6	511	146.8	364.2	71.272	136	30.4	38	27.9412
One	MF	LF	LFMF	1.GR.11 M	Male	1GR1	1	478	124	354	74.0586	119.5	21.4	26.75	22.3849
One	MF	LF	LFMF	1.GR.12 M	Male	1GR2	2	476	119	357	75	116.3	20.6	25.75	22.141
One	MF	LF	LFMF	1.GR.1 F	Female	1GR2	6	1027	294	733	71.3729	264.3	60.7	75.875	28.7079
One	MF	LF	LFMF	1.GR.2 F	Female	1GR5	4	377	75	302	80.1061	69.1	9.2	11.5	16.6425
One	MF	LF	LFMF	1.GR.3 F	Female	1GR6	6	723	219.1	503.9	69.6957	214.5	57	71.25	33.2168
One	MF	LF	LFMF	1.GR.4 F	Female	1GR5	4	729	182.4	546.6	74.9794	162.6	34.6	43.25	26.599
One	MF	LF	LFMF	1.GR.5 F	Female	1GR7	6	683	200.8	482.2	70.6003	196	49.8	62.25	31.7602
One	MF	LF	LFMF	1.GR.6 F	Female	1GR1	1	1190	369.5	820.5	68.9496	351.3	101.4	126.75	36.0803
One	MF	LF	LFMF	1.GR.7 F	Female	1GR7	6	650	185.1	464.9	71.5231	161.6	38.4	48	29.703
One	MF	LF	LFMF	1.GR.8 F	Female	1GR7	6	667	195.9	471.1	70.6297	186.1	46.3	57.875	31.0989
One	MF	LF	LFMF	1.GR.9 F	Female	1GR5	5	394	116.7	277.3	70.3807	111.6	25	31.25	28.0018
One	MF	LF	LFMF	1.GR.10 F	Female	1GR2	3	576	145.5	430.5	74.7396	119.4	25.9	32.375	27.1147
One	MF	LF	LFMF	1.GR.11 F	Female	1GR2	6	716	181.1	534.9	74.7067	152.2	30.1	37.625	24.7208
One	MF	LF	LFMF	1.GR.12 F	Female	1GR1	1	1044	287.9	756.1	72.4234	277.2	55.9	69.875	25.2074
One	MF	HF	HFMF1	1.RE.1 M	Male	1RE1	5	407	115.5	291.5	71.6216	113.3	26.6	33.25	29.3469
One	MF	HF	HFMF1	1.RE.2 M	Male	1RE5	3	474	158.6	315.4	66.5401	155.6	49.2	61.5	39.5244
One	MF	HF	HFMF1	1.RE.3 M	Male	1RE2	4	423	119.4	303.6	71.773	117.1	28.3	35.375	30.2092
One	MF	HF	HFMF1	1.RE.4 M	Male	1RE5	3	402	107.9	294.1	73.1592	105.9	21.8	27.25	25.7318
One	MF	HF	HFMF1	1.RE.5 M	Male	1RE1	5	450	127.5	322.5	71.6667	NA	NA	NA	NA
One	MF	HF	HFMF1	1.RE.6 M	Male	1RE2	6	387	104.7	282.3	72.9457	101.2	22.9	28.625	28.2856
One	MF	HF	HFMF1	1.RE.7 M	Male	1RE5	4	424	120.1	303.9	71.6745	117.7	28	35	29.7366
One	MF	HF	HFMF1	1.RE.8 M	Male	1RE2	4	495	141.9	353.1	71.3333	140.6	30.9	38.625	27.4716
One	MF	HF	HFMF1	1.RE.9 M	Male	1RE5	2	384	97.7	286.3	74.5573	94.3	19.6	24.5	25.9809
One	MF	HF	HFMF1	1.RE.10 M	Male	1RE4	5	377	104.8	272.2	72.2016	102.7	20.4	25.5	24.8296
One	MF	HF	HFMF1	1.RE.11 M	Male	1RE1	5	420	118.7	301.3	71.7381	118.5	30.1	37.625	31.7511
One	MF	HF	HFMF1	1.RE.12 M	Male	1RE7	4	377	112.5	264.5	70.1592	111.4	26.5	33.125	29.7352
One	MF	HF	HFMF1	1.RE.13 M	Male	1RE7	12	377	103.1	273.9	72.6525	99.9	19.4	24.25	24.2743
One	MF	HF	HFMF1	1.RE.1 F	Female	1RE7	4	620	183.8	436.2	70.3548	177.4	39	48.75	27.4803
One	MF	HF	HFMF1	1.RE.2 F	Female	1RE2	4	1169	302.1	866.9	74.1574	299.5	65.9	82.375	27.5042
One	MF	HF	HFMF1	1.RE.3 F	Female	1RE1	5	572	186	386	67.4825	182.9	56.1	70.125	38.3406
One	MF	HF	HFMF1	1.RE.4 F	Female	1RE7	4	650	176.2	473.8	72.8923	172.6	43.9	54.875	31.7932
One	MF	HF	HFMF1	1.RE.5 F	Female	1RE4	6	941	269.1	671.9	71.4028	238.2	52.1	65.125	27.3405
One	MF	HF	HFMF1	1.RE.6 F	Female	1RE5	2	485	141.6	343.4	70.8041	139.8	36.6	45.75	32.7253
One	MF	HF	HFMF1	1.RE.7 F	Female	1RE4	6	640	189.3	450.7	70.4219	173.9	37	46.25	26.5957
One	MF	HF	HFMF1	1.RE.8 F	Female	1RE4	5	615	187.6	427.4	69.4959	184.7	53.2	66.5	36.0043
One	MF	HF	HFMF1	1.RE.9 F	Female	1RE2	6	573	155.3	417.7	72.897	149.6	39.2	49	32.754
One	MF	HF	HFMF1	1.RE.10 F	Female	1RE1	5	700	214.6	485.4	69.3429	209.8	47.4	59.25	28.2412
One	MF	HF	HFMF1	1.RE.11 F	Female	1RE7	4	1005	268.3	736.7	73.3035	265	55.2	69	26.0377
One	MF	HF	HFMF1	1.RE.12 F	Female	1RE5	3	482	137.5	344.5	71.473	131.8	38.8	48.5	36.7982
One	MF	HF	HFMF2	1.WH.1 M	Male	1WH7	2	390	110.3	279.7	71.7179	98.6	24.4	30.5	30.9331
One	MF	HF	HFMF2	1.WH.2 M	Male	1WH5	4	344	95.2	248.8	72.3256	90.3	16.7	20.875	23.1174
One	MF	HF	HFMF2	1.WH.3 M	Male	1WH4	3	385	110.6	274.4	71.2727	106.7	24	30	28.1162
One	MF	HF	HFMF2	1.WH.4 M	Male	1WH2	3	474	121.5	352.5	74.3671	117.1	24.7	30.875	26.3664
One	MF	HF	HFMF2	1.WH.5 M	Male	1WH7	6	459	136.1	322.9	70.3486	123.5	34.7	43.375	35.1215
One	MF	HF	HFMF2	1.WH.6 M	Male	1WH4	3	328	85.2	242.8	74.0244	NA	NA	NA	NA
One	MF	HF	HFMF2	1.WH.7 M	Male	1WH5	2	400	111.1	288.9	72.225	98.4	23.3	29.125	29.5986
One	MF	HF	HFMF2	1.WH.8 M	Male	1WH4	2	429	118.9	310.1	72.2844	116.4	24.9	31.125	26.7397
One	MF	HF	HFMF2	1.WH.9 M	Male	1WH5	4	384	104.2	279.8	72.8646	94.7	20.4	25.5	26.9271
One	MF	HF	HFMF2	1.WH.10 M	Male	1WH6	4	375	99.4	275.6	73.4933	95	21.2	26.5	27.8947
One	MF	HF	HFMF2	1.WH.11 M	Male	1WH5	2	405	116.5	288.5	71.2346	112.6	24.9	31.125	27.6421
One	MF	HF	HFMF2	1.WH.12 M	Male	1WH1	2	451	118.6	332.4	73.7029	114.2	28.2	35.25	30.8669
One	MF	HF	HFMF2	1.WH.13 M	Male	1WH7	12	385	102.7	282.3	73.3247	96.5	19.7	24.625	25.5181
One	MF	HF	HFMF2	1.WH.1 F	Female	1WH7	6	434	134	300	69.1244	121	37.1	46.375	38.3264
One	MF	HF	HFMF2	1.WH.2 F	Female	1WH4	3	605	178.4	426.6	70.5124	159.4	49.7	62.125	38.9743
One	MF	HF	HFMF2	1.WH.3 F	Female	1WH7	4	588	174.5	413.5	70.3231	168.7	43.8	54.75	32.4541
One	MF	HF	HFMF2	1.WH.4 F	Female	1WH1	3	444	134.1	309.9	69.7973	128	39.2	49	38.2812
One	MF	HF	HFMF2	1.WH.5 F	Female	1WH6	4	488	155.5	332.5	68.1352	153.3	48.8	61	39.7913
One	MF	HF	HFMF2	1.WH.6 F	Female	1WH5	2	535	159.2	375.8	70.243	157.6	38.1	47.625	30.2189
One	MF	HF	HFMF2	1.WH.7 F	Female	1WH6	7	554	156.9	397.1	71.6787	152.4	36.2	45.25	29.6916
One	MF	HF	HFMF2	1.WH.8 F	Female	1WH6	5	679	186	493	72.6068	180.4	44.9	56.125	31.1114
One	MF	HF	HFMF2	1.WH.9 F	Female	1WH4	3	447	128.9	318.1	71.1633	119.2	34.9	43.625	36.5982
One	MF	HF	HFMF2	1.WH.10 F	Female	1WH7	6	735	216.2	518.8	70.585	198.9	59.7	74.625	37.5189
One	MF	HF	HFMF2	1.WH.11 F	Female	1WH7	3	958	297	661	68.9979	289.1	63.1	78.875	27.2829
One	MF	HF	HFMF2	1.WH.12 F	Female	1WH5	3	550	169.6	380.4	69.1636	159.8	46.5	58.125	36.3736
Two	REF	LF	LFREF	2.BR.1 M	Male	2BR3	8	419	118.6	300.4	71.6945	119.2	26.2	32.75	27.4748
Two	REF	LF	LFREF	2.BR.2 M	Male	2BR3	9	336	90.6	245.4	73.0357	90.1	17.9	22.375	24.8335
Two	REF	LF	LFREF	2.BR.3 M	Male	2BR3	8	365	100.1	264.9	72.5753	97.7	23	28.75	29.4268
Two	REF	LF	LFREF	2.BR.4 M	Male	2BR7	10	497	131.6	365.4	73.5211	124.1	25.8	32.25	25.9871
Two	REF	LF	LFREF	2.BR.5 M	Male	2BR6	12	383	99.5	283.5	74.0209	99.7	18.8	23.5	23.5707
Two	REF	LF	LFREF	2.BR.6 M	Male	2BR3	7	395	106.6	288.4	73.0127	103.5	23.3	29.125	28.1401
Two	REF	LF	LFREF	2.BR.7 M	Male	2BR3	7	361	98.9	262.1	72.6039	97	19.6	24.5	25.2577
Two	REF	LF	LFREF	2.BR.8 M	Male	2BR6	12	317	80.3	236.7	74.6688	81.8	16	20	24.4499
Two	REF	LF	LFREF	2.BR.9 M	Male	2BR7	10	350	99.9	250.1	71.4571	97.2	22.7	28.375	29.1924
Two	REF	LF	LFREF	2.BR.10 M	Male	2BR3	8	314	77.7	236.3	75.2548	76.2	12.5	15.625	20.5052
Two	REF	LF	LFREF	2.BR.11 M	Male	2BR7	11	425	121.7	303.3	71.3647	119.4	29.1	36.375	30.4648
Two	REF	LF	LFREF	2.BR.12 M	Male	2BR7	11	440	122.8	317.2	72.0909	113.1	28.3	35.375	31.2776
Two	REF	LF	LFREF	2.BR.1 F	Female	2BR4	7	267	64	203	76.03	59.8	11	13.75	22.9933
Two	REF	LF	LFREF	2.BR.2 F	Female	2BR5	7	315	93	222	70.4762	90.5	20	25	27.6243
Two	REF	LF	LFREF	2.BR.3 F	Female	2BR7	10	554	150.5	403.5	72.8339	145	34.8	43.5	30
Two	REF	LF	LFREF	2.BR.4 F	Female	2BR6	11	293	80.9	212.1	72.3891	75.3	20.3	25.375	33.6985
Two	REF	LF	LFREF	2.BR.5 F	Female	2BR6	12	326	88.2	237.8	72.9448	89.3	23.4	29.25	32.7548
Two	REF	LF	LFREF	2.BR.6 F	Female	2BR5	7	326	96.8	229.2	70.3067	90.5	28.8	36	39.779
Two	REF	LF	LFREF	2.BR.7 F	Female	2BR1	9	436	126.6	309.4	70.9633	126.5	28.1	35.125	27.7668
Two	REF	LF	LFREF	2.BR.8 F	Female	2BR7	11	387	99.6	287.4	74.2636	95.2	24.8	31	32.563
Two	REF	LF	LFREF	2.BR.9 F	Female	2BR6	12	518	135.9	382.1	73.7645	137.7	28.5	35.625	25.8715
Two	REF	LF	LFREF	2.BR.10 F	Female	2BR5	8	335	89	246	73.4328	88	16.4	20.5	23.2955
Two	REF	LF	LFREF	2.BR.11 F	Female	2BR1	9	460	134.8	325.2	70.6957	134.6	34.7	43.375	32.2251
Two	REF	LF	LFREF	2.BR.12 F	Female	2BR1	9	616	172.4	443.6	72.013	169.2	37.4	46.75	27.63
Two	REF	HF	HFREF	2.BE.1 M	Male	2BE2	7	374	109	265	70.8556	108.4	27.9	34.875	32.1725
Two	REF	HF	HFREF	2.BE.2 M	Male	2BE3	11	334	91.1	242.9	72.7246	89.6	21.5	26.875	29.9944
Two	REF	HF	HFREF	2.BE.3 M	Male	2BE1	10	388	107	281	72.4227	104.5	23.9	29.875	28.5885
Two	REF	HF	HFREF	2.BE.4 M	Male	2BE6	8	398	104.3	293.7	73.794	102	19.6	24.5	24.0196
Two	REF	HF	HFREF	2.BE.5 M	Male	2BE7	8	307	92.2	214.8	69.9674	91.4	27.1	33.875	37.0624
Two	REF	HF	HFREF	2.BE.6 M	Male	2BE6	8	298	80.8	217.2	72.8859	77.6	17.9	22.375	28.8338
Two	REF	HF	HFREF	2.BE.7 M	Male	2BE3	10	255	71.8	183.2	71.8431	71.7	17.7	22.125	30.8577
Two	REF	HF	HFREF	2.BE.8 M	Male	2BE7	8	341	84.1	256.9	75.3372	82.2	13.4	16.75	20.3771
Two	REF	HF	HFREF	2.BE.9 M	Male	2BE3	10	311	87.8	223.2	71.7685	84.9	18.2	22.75	26.7962
Two	REF	HF	HFREF	2.BE.10 M	Male	2BE4	9	300	79.7	220.3	73.4333	75.7	15.4	19.25	25.4293
Two	REF	HF	HFREF	2.BE.11 M	Male	2BE3	10	284	73.2	210.8	74.2254	71.7	13.8	17.25	24.0586
Two	REF	HF	HFREF	2.BE.12 M	Male	2BE3	10	328	91.1	236.9	72.2256	87.9	20.5	25.625	29.1524
Two	REF	HF	HFREF	2.BE.1 F	Female	2BE3	9	883	165.8	NA	NA	152.3	28.3	35.375	23.2272
Two	REF	HF	HFREF	2.BE.2 F	Female	2BE1	11	357	112.7	244.3	68.4314	108.3	32.3	40.375	37.2807
Two	REF	HF	HFREF	2.BE.3 F	Female	2BE3	11	339	86.9	252.1	74.3658	82.6	18.7	23.375	28.299
Two	REF	HF	HFREF	2.BE.4 F	Female	2BE6	9	263	88.8	174.2	66.2357	86.2	31.2	39	45.2436
Two	REF	HF	HFREF	2.BE.5 F	Female	2BE6	9	356	103.8	252.2	70.8427	99.5	29.5	36.875	37.0603
Two	REF	HF	HFREF	2.BE.6 F	Female	2BE4	8	1136	283.3	852.7	75.0616	259.2	48.3	60.375	23.2928
Two	REF	HF	HFREF	2.BE.7 F	Female	2BE2	7	434	114.4	319.6	73.6406	110.5	24.9	31.125	28.1674
Two	REF	HF	HFREF	2.BE.8 F	Female	2BE2	9	399	112.1	286.9	71.9048	110.2	28.6	35.75	32.441
Two	REF	HF	HFREF	2.BE.9 F	Female	2BE6	8	280	85.5	194.5	69.4643	83.6	27.2	34	40.6699
Two	REF	HF	HFREF	2.BE.10 F	Female	2BE1	10	347	92.2	254.8	73.4294	87.1	20.3	25.375	29.1332
Two	REF	HF	HFREF	2.BE.11 F	Female	2BE2	8	360	99.4	260.6	72.3889	97.2	25.8	32.25	33.179
Two	REF	HF	HFREF	2.BE.12 F	Female	2BE6	9	333	108.9	224.1	67.2973	103.2	34.7	43.375	42.03
Two	CO	LF	LFC	2.PI.1 M	Male	2PI2	10	448	120.4	327.6	73.125	119.3	19.9	24.875	20.8508
Two	CO	LF	LFC	2.PI.2 M	Male	2PI1	12	387	97.1	289.9	74.9096	98.4	16.8	21	21.3415
Two	CO	LF	LFC	2.PI.3 M	Male	2PI1	12	409	99	310	75.7946	98.4	13.6	17	17.2764
Two	CO	LF	LFC	2.PI.4 M	Male	2PI2	8	300	77	223	74.3333	78.1	15.1	18.875	24.1677
Two	CO	LF	LFC	2.PI.5 M	Male	2PI5	9	347	90.3	256.7	73.9769	74.8	16.5	20.625	27.5735
Two	CO	LF	LFC	2.PI.6 M	Male	2PI1	11	322	86.8	235.2	73.0435	86	17.2	21.5	25
Two	CO	LF	LFC	2.PI.7 M	Male	2PI6	9	331	83.8	247.2	74.6828	82.2	12.6	15.75	19.1606
Two	CO	LF	LFC	2.PI.8 M	Male	2PI1	12	360	101.1	258.9	71.9167	102.1	23.5	29.375	28.7708
Two	CO	LF	LFC	2.PI.9 M	Male	2PI2	9	408	101.3	306.7	75.1716	101.2	19.7	24.625	24.333
Two	CO	LF	LFC	2.PI.10 M	Male	2PI2	8	337	97.8	239.2	70.9792	96	23.2	29	30.2083
Two	CO	LF	LFC	2.PI.11 M	Male	2PI2	10	423	111.8	311.2	73.5697	NA	NA	NA	NA
Two	CO	LF	LFC	2.PI.12 M	Male	2PI5	12	208	53.4	154.6	74.3269	53.1	14.1	17.625	33.1921
Two	CO	LF	LFC	2.PI.13 M	Male	2PI2	12	431	119	312	72.3898	114.1	25.4	31.75	27.8265
Two	CO	LF	LFC	2.PI.1 F	Female	2PI7	9	643	164.1	478.9	74.479	155	35.8	44.75	28.871
Two	CO	LF	LFC	2.PI.2 F	Female	2PI6	9	408	112.1	295.9	72.5245	110.2	21.6	27	24.5009
Two	CO	LF	LFC	2.PI.3 F	Female	2PI4	7	546	142.6	403.4	73.8828	132.7	27.3	34.125	25.7159
Two	CO	LF	LFC	2.PI.4 F	Female	2PI6	10	322	79.3	242.7	75.3727	77	13.6	17	22.0779
Two	CO	LF	LFC	2.PI.5 F	Female	2PI6	8	338	88.5	249.5	73.8166	NA	NA	NA	NA
Two	CO	LF	LFC	2.PI.6 F	Female	2PI5	8	377	106.2	270.8	71.8302	103.2	26.5	33.125	32.0979
Two	CO	LF	LFC	2.PI.7 F	Female	2PI7	8	334	94.2	239.8	71.7964	89.9	22.3	27.875	31.0067
Two	CO	LF	LFC	2.PI.8 F	Female	2PI5	9	312	79.9	232.1	74.391	79.4	12.1	15.125	19.0491
Two	CO	LF	LFC	2.PI.9 F	Female	2PI7	8	416	107	309	74.2788	105	18	22.5	21.4286
Two	CO	LF	LFC	2.PI.10 F	Female	2PI4	8	268	64.9	203.1	75.7836	64.9	14.2	17.75	27.3498
Two	CO	LF	LFC	2.PI.11 F	Female	2PI4	7	515	147.6	367.4	71.3398	140.1	37.5	46.875	33.4582
Two	CO	LF	LFC	2.PI.12 F	Female	2PI7	9	697	185.5	511.5	73.3859	182.1	35	43.75	24.0253
Two	CO	LF	LFC	2.PI.13 F	Female	2PI4	12	433	120	313	72.2864	116.6	26.3	32.875	28.1947
Two	CO	HF	HFC1	2.TE.1 M	Male	2TE2	12	420	118.3	301.7	71.8333	118.2	34.7	43.375	36.6963
Two	CO	HF	HFC1	2.TE.2 M	Male	2TE2	11	324	87.6	236.4	72.963	87.7	21.4	26.75	30.5017
Two	CO	HF	HFC1	2.TE.3 M	Male	2TE2	12	337	96	241	71.5134	93.2	24.5	30.625	32.8594
Two	CO	HF	HFC1	2.TE.4 M	Male	2TE6	12	324	90.8	233.2	71.9753	90.2	22.1	27.625	30.6264
Two	CO	HF	HFC1	2.TE.5 M	Male	2TE2	11	218	55.4	162.6	74.5872	55.1	11.7	14.625	26.5426
Two	CO	HF	HFC1	2.TE.6 M	Male	2TE4	11	293	78.5	214.5	73.2082	76.7	19.4	24.25	31.6167
Two	CO	HF	HFC1	2.TE.7 M	Male	2TE3	11	275	84.3	190.7	69.3455	79.4	20.7	25.875	32.5882
Two	CO	HF	HFC1	2.TE.8 M	Male	2TE4	11	340	96.1	243.9	71.7353	85.9	20.6	25.75	29.9767
Two	CO	HF	HFC1	2.TE.9 M	Male	2TE4	11	390	107.8	282.2	72.359	107.6	29	36.25	33.6896
Two	CO	HF	HFC1	2.TE.10 M	Male	2TE4	11	343	98.8	244.2	71.1953	94.4	25.7	32.125	34.0307
Two	CO	HF	HFC1	2.TE.11 M	Male	2TE3	10	251	71.6	179.4	71.4741	68.5	19.5	24.375	35.5839
Two	CO	HF	HFC1	2.TE.12 M	Male	2TE2	12	329	82.7	246.3	74.8632	82.1	15.8	19.75	24.056
Two	CO	HF	HFC1	2.TE.1 F	Female	2TE2	11	290	82.5	207.5	71.5517	79	20.6	25.75	32.5949
Two	CO	HF	HFC1	2.TE.2 F	Female	2TE3	11	316	62.7	253.3	80.1582	61.7	9.9	12.375	20.0567
Two	CO	HF	HFC1	2.TE.3 F	Female	2TE6	11	327	77.3	249.7	76.3609	76	15.3	19.125	25.1645
Two	CO	HF	HFC1	2.TE.4 F	Female	2TE5	7	462	138.3	323.7	70.0649	135.9	33.4	41.75	30.7211
Two	CO	HF	HFC1	2.TE.5 F	Female	2TE6	11	461	128.7	332.3	72.0824	125.4	24.7	30.875	24.6212
Two	CO	HF	HFC1	2.TE.6 F	Female	2TE2	12	301	90.8	210.2	69.8339	90.3	24.9	31.125	34.4684
Two	CO	HF	HFC1	2.TE.7 F	Female	2TE2	11	326	97.6	228.4	70.0613	96.2	10.9	13.625	14.1632
Two	CO	HF	HFC1	2.TE.8 F	Female	2TE3	10	339	91.3	247.7	73.0678	88.4	20.7	25.875	29.2704
Two	CO	HF	HFC1	2.TE.9 F	Female	2TE5	7	398	116.5	281.5	70.7286	112.1	29.1	36.375	32.4487
Two	CO	HF	HFC1	2.TE.10 F	Female	2TE3	11	241	63.1	177.9	73.8174	61.8	14.6	18.25	29.5307
Two	CO	HF	HFC1	2.TE.11 F	Female	2TE7	7	316	93.5	222.5	70.4114	89.9	26.6	33.25	36.9855
Two	CO	HF	HFC1	2.TE.12 F	Female	2TE7	7	660	185.3	474.7	71.9242	180.2	45.1	56.375	31.2847
Two	CO	HF	HFC1	2.TE.13 F	Female	2TE6	12	498	140.2	357.8	71.8474	138.8	37.7	47.125	33.9517
Two	CO	HF	HFC2	2.OR.1 M	Male	2OR3	11	330	82.2	247.8	75.0909	72.8	11.9	14.875	20.4327
Two	CO	HF	HFC2	2.OR.2 M	Male	2OR2	12	385	104.7	280.3	72.8052	NA	NA	NA	NA
Two	CO	HF	HFC2	2.OR.3 M	Male	2OR4	11	269	66.3	202.7	75.3532	65	21.1	26.375	40.5769
Two	CO	HF	HFC2	2.OR.4 M	Male	2OR1	10	318	85.1	232.9	73.239	82.4	21.4	26.75	32.4636
Two	CO	HF	HFC2	2.OR.5 M	Male	2OR1	11	311	81.6	229.4	73.7621	79.8	14.1	17.625	22.0865
Two	CO	HF	HFC2	2.OR.6 M	Male	2OR3	10	326	91.7	234.3	71.8712	89.8	21.5	26.875	29.9276
Two	CO	HF	HFC2	2.OR.7 M	Male	2OR3	11	314	84.8	229.2	72.9936	81.1	18.4	23	28.36
Two	CO	HF	HFC2	2.OR.8 M	Male	2OR4	10	234	59.3	174.7	74.6581	58.3	10.9	13.625	23.3705
Two	CO	HF	HFC2	2.OR.9 M	Male	2OR1	10	353	95.65	257.35	72.9037	93	24.1	30.125	32.3925
Two	CO	HF	HFC2	2.OR.10 M	Male	2OR4	10	267	72.2	194.8	72.9588	71.3	16.5	20.625	28.9271
Two	CO	HF	HFC2	2.OR.11 M	Male	2OR2	11	350	86.4	263.6	75.3143	74.6	14.6	18.25	24.4638
Two	CO	HF	HFC2	2.OR.12 M	Male	2OR4	8	362	88	274	75.6906	86.4	16.1	20.125	23.2928
Two	CO	HF	HFC2	2.OR.1 F	Female	2OR3	11	298	87.1	210.9	70.7718	88.3	23.6	29.5	33.4088
Two	CO	HF	HFC2	2.OR.2 F	Female	2OR6	9	388	108.8	279.2	71.9588	104	26.4	33	31.7308
Two	CO	HF	HFC2	2.OR.3 F	Female	2OR4	10	338	99.4	238.6	70.5917	97.8	22	27.5	28.1186
Two	CO	HF	HFC2	2.OR.4 F	Female	2OR2	11	524	149.2	374.8	71.5267	146.6	24.3	30.375	20.7196
Two	CO	HF	HFC2	2.OR.5 F	Female	2OR7	9	310	85.8	224.2	72.3226	84.1	21.5	26.875	31.956
Two	CO	HF	HFC2	2.OR.6 F	Female	2OR2	12	236	64.3	171.7	72.7542	63.7	14.8	18.5	29.0424
Two	CO	HF	HFC2	2.OR.7 F	Female	2OR6	10	215	66.6	148.4	69.0233	65.2	20.8	26	39.8773
Two	CO	HF	HFC2	2.OR.8 F	Female	2OR5	7	251	77.3	173.7	69.2032	73.8	27.1	33.875	45.9011
Two	CO	HF	HFC2	2.OR.9 F	Female	2OR3	11	258	70.4	187.6	72.7132	69.3	14.8	18.5	26.6955
Two	CO	HF	HFC2	2.OR.10 F	Female	2OR6	10	330	97.3	232.7	70.5152	95.5	23.1	28.875	30.2356
Two	CO	HF	HFC2	2.OR.11 F	Female	2OR6	10	363	103.1	259.9	71.5978	101.3	32.7	40.875	40.3504
Two	CO	HF	HFC2	2.OR.12 F	Female	2OR3	9	219	51.7	167.3	76.3927	NA	NA	NA	NA
Two	CO	HF	HFC2	2.OR.13 F	Female	2OR5	12	350	98	252	72	94.8	27.6	34.5	36.3924
Two	PO	LF	LFP	2.PU.1 M	Male	2PU1	8	344	97.9	246.1	71.5407	97.6	24.8	31	31.7623
Two	PO	LF	LFP	2.PU.2 M	Male	2PU2	9	408	108.6	299.4	73.3824	107.4	25.5	31.875	29.6788
Two	PO	LF	LFP	2.PU.3 M	Male	2PU3	11	390	108.9	281.1	72.0769	101.3	21	26.25	25.9131
Two	PO	LF	LFP	2.PU.4 M	Male	2PU3	11	398	104.2	293.8	73.8191	NA	NA	NA	NA
Two	PO	LF	LFP	2.PU.5 M	Male	2PU1	10	358	99.8	258.2	72.1229	96.8	19.2	24	24.7934
Two	PO	LF	LFP	2.PU.6 M	Male	2PU2	9	302	83	219	72.5166	82.7	16	20	24.1838
Two	PO	LF	LFP	2.PU.7 M	Male	2PU3	12	341	89.3	251.7	73.8123	89.6	17.6	22	24.5536
Two	PO	LF	LFP	2.PU.8 M	Male	2PU6	12	448	114.8	333.2	74.375	111.5	25.5	31.875	28.5874
Two	PO	LF	LFP	2.PU.9 M	Male	2PU6	12	442	118.6	323.4	73.1674	117.6	29.4	36.75	31.25
Two	PO	LF	LFP	2.PU.10 M	Male	2PU6	12	316	89.7	226.3	71.6139	86.2	18.7	23.375	27.1172
Two	PO	LF	LFP	2.PU.11 M	Male	2PU3	11	392	106.6	285.4	72.8061	103.7	17.5	21.875	21.0945
Two	PO	LF	LFP	2.PU.12 M	Male	2PU3	10	357	96.8	260.2	72.8852	89.3	20.8	26	29.1153
Two	PO	LF	LFP	2.PU.13 M	Male	2PU5	12	334	92.1	241.9	72.4251	NA	NA	NA	NA
Two	PO	LF	LFP	2.PU.1 F	Female	2PU1	11	441	132.3	308.7	70	115.5	22.6	28.25	24.4589
Two	PO	LF	LFP	2.PU.2 F	Female	2PU2	9	330	90.8	239.2	72.4848	89.8	20.6	25.75	28.6748
Two	PO	LF	LFP	2.PU.3 F	Female	2PU2	8	373	102.1	270.9	72.6273	98.5	23	28.75	29.1878
Two	PO	LF	LFP	2.PU.4 F	Female	2PU3	11	441	137.6	303.4	68.7982	136.6	38.7	48.375	35.4136
Two	PO	LF	LFP	2.PU.5 F	Female	2PU6	12	478	140.6	337.4	70.5858	144.7	27	33.75	23.3241
Two	PO	LF	LFP	2.PU.6 F	Female	2PU5	9	447	126.6	320.4	71.6779	123.8	35.7	44.625	36.046
Two	PO	LF	LFP	2.PU.7 F	Female	2PU4	7	520	136.9	383.1	73.6731	NA	NA	NA	NA
Two	PO	LF	LFP	2.PU.8 F	Female	2PU1	9	571	168.1	402.9	70.5604	166.6	47	58.75	35.2641
Two	PO	LF	LFP	2.PU.9 F	Female	2PU2	9	246	66.5	179.5	72.9675	67	14.8	18.5	27.6119
Two	PO	LF	LFP	2.PU.10 F	Female	2PU1	9	410	111.9	298.1	72.7073	110.2	21.8	27.25	24.7278
Two	PO	LF	LFP	2.PU.11 F	Female	2PU5	8	601	171.1	429.9	71.5308	167.7	40.3	50.375	30.0388
Two	PO	LF	LFP	2.PU.12 F	Female	2PU2	8	432	119.6	312.4	72.3148	116.7	23.5	29.375	25.1714
Two	PO	LF	LFP	2.PU.13 F	Female	2PU2	12	527	101.4	425.6	80.759	NA	NA	NA	NA
Two	PO	HF	HFP1	2.BL.1 M	Male	2BL7	8	211	56.7	154.3	73.128	57.5	11.3	14.125	24.5652
Two	PO	HF	HFP1	2.BL.2 M	Male	2BL7	8	325	91.2	233.8	71.9385	88.8	23.5	29.375	33.08
Two	PO	HF	HFP1	2.BL.3 M	Male	2BL5	10	443	121.1	321.9	72.6637	120.8	28.7	35.875	29.6978
Two	PO	HF	HFP1	2.BL.4 M	Male	2BL2	7	358	102	256	71.5084	100.1	24.7	30.875	30.8442
Two	PO	HF	HFP1	2.BL.5 M	Male	2BL5	9	373	101.7	271.3	72.7346	94.5	25.1	31.375	33.2011
Two	PO	HF	HFP1	2.BL.6 M	Male	2BL1	11	349	92.9	256.1	73.3811	93.7	21.1	26.375	28.1483
Two	PO	HF	HFP1	2.BL.7 M	Male	2BL7	9	228	61.8	166.2	72.8947	61.9	12.2	15.25	24.6365
Two	PO	HF	HFP1	2.BL.8 M	Male	2BL6	9	392	101	291	74.2347	97	26.5	33.125	34.1495
Two	PO	HF	HFP1	2.BL.9 M	Male	2BL1	12	342	89.4	252.6	73.8596	88.4	19	23.75	26.8665
Two	PO	HF	HFP1	2.BL.10 M	Male	2BL5	9	352	96.3	255.7	72.642	96	18.7	23.375	24.349
Two	PO	HF	HFP1	2.BL.11 M	Male	2BL4	9	341	86.8	254.2	74.5455	85.5	14	17.5	20.4678
Two	PO	HF	HFP1	2.BL.12 M	Male	2BL6	8	288	75.2	212.8	73.8889	75	14	17.5	23.3333
Two	PO	HF	HFP1	2.BL.1 F	Female	2BL5	8	422	117	305	72.2749	112.1	28.5	35.625	31.7797
Two	PO	HF	HFP1	2.BL.2 F	Female	2BL7	8	339	93.8	245.2	72.3304	89.3	19.7	24.625	27.5756
Two	PO	HF	HFP1	2.BL.3 F	Female	2BL6	8	180	47.9	132.1	73.3889	45	11.6	14.5	32.2222
Two	PO	HF	HFP1	2.BL.5 F	Female	2BL7	8	398	120.7	277.3	69.6734	116.8	34.4	43	36.8151
Two	PO	HF	HFP1	2.BL.6 F	Female	2BL5	9	549	163.9	385.1	70.1457	144.5	42.3	52.875	36.5917
Two	PO	HF	HFP1	2.BL.7 F	Female	2BL5	10	405	113.6	291.4	71.9506	106.1	27.2	34	32.0452
Two	PO	HF	HFP1	2.BL.8 F	Female	2BL1	11	444	132.2	311.8	70.2252	129.9	36.1	45.125	34.7383
Two	PO	HF	HFP1	2.BL.9 F	Female	2BL5	8	550	158.3	391.7	71.2182	147.6	38.7	48.375	32.7744
Two	PO	HF	HFP1	2.BL.10 F	Female	2BL4	8	449	122.9	326.1	72.6281	120.4	38.2	47.75	39.6595
Two	PO	HF	HFP1	2.BL.11 F	Female	2BL1	11	256	72.8	183.2	71.5625	72	17.6	22	30.5556
Two	PO	HF	HFP1	2.BL.12 F	Female	2BL1	11	319	93.3	225.7	70.7524	92.4	30	37.5	40.5844
Two	PO	HF	HFP2	2.GY.1 M	Male	2GY1	9	380	111.2	268.8	70.7368	108.7	30.9	38.625	35.5336
Two	PO	HF	HFP2	2.GY.2 M	Male	2GY7	7	388	105.7	282.3	72.7577	101.5	23.2	29	28.5714
Two	PO	HF	HFP2	2.GY.3 M	Male	2GY5	8	357	89.4	267.6	74.958	87	17.1	21.375	24.569
Two	PO	HF	HFP2	2.GY.4 M	Male	2GY1	7	453	110.6	342.4	75.585	106.2	19.7	24.625	23.1874
Two	PO	HF	HFP2	2.GY.5 M	Male	2GY6	7	313	84.4	228.6	73.0351	79.4	18.6	23.25	29.2821
Two	PO	HF	HFP2	2.GY.6 M	Male	2GY7	9	387	100.4	286.6	74.0568	95.8	18.6	23.25	24.2693
Two	PO	HF	HFP2	2.GY.7 M	Male	2GY3	7	387	108.3	278.7	72.0155	108.3	30.5	38.125	35.2031
Two	PO	HF	HFP2	2.GY.8 M	Male	2GY7	9	327	96.6	230.4	70.4587	92.3	21.5	26.875	29.117
Two	PO	HF	HFP2	2.GY.9 M	Male	2GY5	8	281	73.8	207.2	73.7367	70.4	14	17.5	24.858
Two	PO	HF	HFP2	2.GY.10 M	Male	2GY6	9	364	104.7	259.3	71.2363	102.3	25.3	31.625	30.914
Two	PO	HF	HFP2	2.GY.11 M	Male	2GY3	7	341	88.6	252.4	74.0176	88	24.1	30.125	34.233
Two	PO	HF	HFP2	2.GY.12 M	Male	2GY3	8	380	93.6	286.4	75.3684	91	17	21.25	23.3516
Two	PO	HF	HFP2	2.GY.1 F	Female	2GY2	7	495	159.1	335.9	67.8586	NA	NA	NA	NA
Two	PO	HF	HFP2	2.GY.2 F	Female	2GY5	8	419	112.2	306.8	73.222	110.2	26.7	33.375	30.2858
Two	PO	HF	HFP2	2.GY.3 F	Female	2GY3	8	340	97	243	71.4706	97.3	26.4	33	33.9157
Two	PO	HF	HFP2	2.GY.4 F	Female	2GY6	7	416	125.8	290.2	69.7596	122.6	35.2	44	35.8891
Two	PO	HF	HFP2	2.GY.5 F	Female	2GY5	10	308	86.8	221.2	71.8182	84.4	20.6	25.75	30.5095
Two	PO	HF	HFP2	2.GY.6 F	Female	2GY1	7	339	93.8	245.2	72.3304	88.7	20.4	25.5	28.7486
Two	PO	HF	HFP2	2.GY.7 F	Female	2GY7	9	293	85.9	207.1	70.6826	83.1	23.9	29.875	35.9507
Two	PO	HF	HFP2	2.GY.8 F	Female	2GY1	7	487	140	347	71.2526	133.4	36.9	46.125	34.5765
Two	PO	HF	HFP2	2.GY.9 F	Female	2GY3	7	280	62.3	217.7	77.75	NA	NA	NA	NA
Two	PO	HF	HFP2	2.GY.10 F	Female	2GY4	9	448	131.5	316.5	70.6473	128.5	36.7	45.875	35.7004
Two	PO	HF	HFP2	2.GY.11 F	Female	2GY5	8	486	150.4	335.6	69.0535	145	47.5	59.375	40.9483
Two	PO	HF	HFP2	2.GY.12 F	Female	2GY7	9	433	126.3	306.7	70.8314	120.7	26.1	32.625	27.0298
Two	PO	HF	HFP2	2.GY.13 F	Female	2GY1	12	356	91.1	264.9	74.4101	85	22.7	28.375	33.3824
Two	PO	HF	HFP2	2.GY.14 F	Female	2GY6	12	428	124.9	303.1	70.8178	120.7	38	47.5	39.3538
Two	MF	LF	LFMF	2.GR.1 M	Male	2GR3	10	281	76.3	204.7	72.847	75.5	16.2	20.25	26.8212
Two	MF	LF	LFMF	2.GR.2 M	Male	2GR5	8	396	99.6	296.4	74.8485	97.6	20.3	25.375	25.999
Two	MF	LF	LFMF	2.GR.3 M	Male	2GR4	8	363	96	267	73.5537	91.6	15.9	19.875	21.6976
Two	MF	LF	LFMF	2.GR.4 M	Male	2GR5	9	333	76.7	256.3	76.967	76.2	11.3	14.125	18.5367
Two	MF	LF	LFMF	2.GR.5 M	Male	2GR1	10	347	91.3	255.7	73.6888	86.6	15.8	19.75	22.806
Two	MF	LF	LFMF	2.GR.6 M	Male	2GR5	7	370	112.6	257.4	69.5676	110.2	30.9	38.625	35.0499
Two	MF	LF	LFMF	2.GR.7 M	Male	2GR5	8	401	104	297	74.0648	101.4	21.9	27.375	26.997
Two	MF	LF	LFMF	2.GR.8 M	Male	2GR3	8	381	98.9	282.1	74.042	98.1	18.5	23.125	23.5729
Two	MF	LF	LFMF	2.GR.9 M	Male	2GR6	9	360	105	255	70.8333	102	22.8	28.5	27.9412
Two	MF	LF	LFMF	2.GR.10 M	Male	2GR4	8	324	90.9	233.1	71.9444	74.6	17.8	22.25	29.8257
Two	MF	LF	LFMF	2.GR.11 M	Male	2GR1	10	391	105.2	285.8	73.0946	104.8	23.5	29.375	28.0296
Two	MF	LF	LFMF	2.GR.12 M	Male	2GR4	10	236	59.2	176.8	74.9153	56.5	7.4	9.25	16.3717
Two	MF	LF	LFMF	2.GR.1 F	Female	2GR3	10	353	95.4	257.6	72.9745	90.4	18.5	23.125	25.5808
Two	MF	LF	LFMF	2.GR.2 F	Female	2GR1	10	417	115.8	301.2	72.2302	111.6	25.7	32.125	28.7858
Two	MF	LF	LFMF	2.GR.3 F	Female	2GR4	10	220	69.8	150.2	68.2727	67.1	20.4	25.5	38.003
Two	MF	LF	LFMF	2.GR.4 F	Female	2GR1	10	620	163.9	456.1	73.5645	161.1	31.7	39.625	24.5965
Two	MF	LF	LFMF	2.GR.5 F	Female	2GR2	7	497	135.6	361.4	72.7163	131	22.2	27.75	21.1832
Two	MF	LF	LFMF	2.GR.6 F	Female	2GR4	9	418	115.9	302.1	72.2727	103.7	24	30	28.9296
Two	MF	LF	LFMF	2.GR.7 F	Female	2GR3	10	739	195.6	543.4	73.5318	190.2	39.6	49.5	26.0252
Two	MF	LF	LFMF	2.GR.8 F	Female	2GR1	11	366	98.1	267.9	73.1967	95.9	20.1	25.125	26.1992
Two	MF	LF	LFMF	2.GR.9 F	Female	2GR4	9	396	111.1	284.9	71.9444	109.3	24.2	30.25	27.6761
Two	MF	LF	LFMF	2.GR.10 F	Female	2GR6	8	264	61.8	202.2	76.5909	62.8	9	11.25	17.914
Two	MF	LF	LFMF	2.GR.11 F	Female	2GR4	9	445	127.6	317.4	71.3258	117.7	28.2	35.25	29.949
Two	MF	LF	LFMF	2.GR.12 F	Female	2GR1	10	246	69.9	176.1	71.5854	67.6	18.7	23.375	34.5784
Two	MF	HF	HFMF1	2.RE.1 M	Male	2RE6	10	314	82.4	231.6	73.758	80.2	15.5	19.375	24.1584
Two	MF	HF	HFMF1	2.RE.2 M	Male	2RE2	10	364	98.3	265.7	72.9945	97.5	20.3	25.375	26.0256
Two	MF	HF	HFMF1	2.RE.3 M	Male	2RE4	7	386	100.7	285.3	73.9119	99.3	22.3	27.875	28.0715
Two	MF	HF	HFMF1	2.RE.4 M	Male	2RE3	7	343	90.3	252.7	73.6735	86.4	17	21.25	24.5949
Two	MF	HF	HFMF1	2.RE.5 M	Male	2RE5	7	369	96.4	272.6	73.8753	93.6	19.2	24	25.641
Two	MF	HF	HFMF1	2.RE.6 M	Male	2RE4	7	285	72.6	212.4	74.5263	73.1	14.1	17.625	24.1108
Two	MF	HF	HFMF1	2.RE.7 M	Male	2RE4	7	341	91.7	249.3	73.1085	85.5	19.9	24.875	29.0936
Two	MF	HF	HFMF1	2.RE.8 M	Male	2RE6	10	253	66.9	186.1	73.5573	65.5	10.3	12.875	19.6565
Two	MF	HF	HFMF1	2.RE.9 M	Male	2RE4	9	384	106.1	277.9	72.3698	99.8	22.7	28.375	28.4319
Two	MF	HF	HFMF1	2.RE.10 M	Male	2RE6	10	289	76.7	212.3	73.4602	76.2	16.2	20.25	26.5748
Two	MF	HF	HFMF1	2.RE.11 M	Male	2RE1	11	346	102	244	70.5202	100.8	25.4	31.75	31.498
Two	MF	HF	HFMF1	2.RE.12 M	Male	2RE1	11	380	98.3	281.7	74.1316	99.5	17.6	22	22.1106
Two	MF	HF	HFMF1	2.RE.1 F	Female	2RE1	11	296	80.3	215.7	72.8716	81	20	25	30.8642
Two	MF	HF	HFMF1	2.RE.2 F	Female	2RE1	11	371	97.3	273.7	73.7736	88.2	15.9	19.875	22.534
Two	MF	HF	HFMF1	2.RE.3 F	Female	2RE2	12	582	153.6	428.4	73.6082	147.7	37.4	46.75	31.652
Two	MF	HF	HFMF1	2.RE.4 F	Female	2RE2	10	619	196.7	422.3	68.2229	193	51.1	63.875	33.0959
Two	MF	HF	HFMF1	2.RE.5 F	Female	2RE3	7	300	81.4	218.6	72.8667	80.7	20.9	26.125	32.373
Two	MF	HF	HFMF1	2.RE.6 F	Female	2RE1	11	404	104.6	299.4	74.1089	101.9	19.1	23.875	23.4298
Two	MF	HF	HFMF1	2.RE.7 F	Female	2RE5	7	363	115.5	247.5	68.1818	109.4	32.1	40.125	36.6773
Two	MF	HF	HFMF1	2.RE.8 F	Female	2RE1	12	462	134.3	327.7	70.9307	131.6	34.9	43.625	33.1497
Two	MF	HF	HFMF1	2.RE.9 F	Female	2RE6	10	247	71.5	175.5	71.0526	69.1	18.3	22.875	33.1042
Two	MF	HF	HFMF1	2.RE.10 F	Female	2RE6	11	266	76.2	189.8	71.3534	NA	NA	NA	NA
Two	MF	HF	HFMF1	2.RE.11 F	Female	2RE3	7	380	107.5	272.5	71.7105	105.6	28.7	35.875	33.9725
Two	MF	HF	HFMF1	2.RE.12 F	Female	2RE2	10	340	98.1	241.9	71.1471	93.6	24.6	30.75	32.8526
Two	MF	HF	HFMF1	2.RE.13 F	Female	2RE4	12	451	101.4	349.6	77.5166	101.9	23.5	29.375	28.8273
Two	MF	HF	HFMF2	2.WH.1 M	Male	2WH4	7	324	89.1	234.9	72.5	86.3	24.6	30.75	35.6315
Two	MF	HF	HFMF2	2.WH.2 M	Male	2WH5	10	330	87.4	242.6	73.5152	85.3	17.5	21.875	25.6448
Two	MF	HF	HFMF2	2.WH.3 M	Male	2WH3	7	198	49.5	148.5	75	48.4	8.2	10.25	21.1777
Two	MF	HF	HFMF2	2.WH.4 M	Male	2WH3	7	300	80.9	219.1	73.0333	80.6	18.2	22.75	28.2258
Two	MF	HF	HFMF2	2.WH.5 M	Male	2WH4	7	233	49.1	183.9	78.927	NA	NA	NA	NA
Two	MF	HF	HFMF2	2.WH.6 M	Male	2WH5	11	331	91.3	239.7	72.4169	82.4	17.2	21.5	26.0922
Two	MF	HF	HFMF2	2.WH.7 M	Male	2WH1	7	380	104.6	275.4	72.4737	103.2	22.2	27.75	26.8895
Two	MF	HF	HFMF2	2.WH.8 M	Male	2WH1	8	425	112	313	73.6471	108.7	28.8	36	33.1187
Two	MF	HF	HFMF2	2.WH.9 M	Male	2WH1	7	329	86.3	242.7	73.769	83.6	17.6	22	26.3158
Two	MF	HF	HFMF2	2.WH.10 M	Male	2WH7	12	285	72.8	212.2	74.4561	74.3	13.5	16.875	22.712
Two	MF	HF	HFMF2	2.WH.11 M	Male	2WH1	9	254	68.2	185.8	73.1496	66.5	11.1	13.875	20.8647
Two	MF	HF	HFMF2	2.WH.12 M	Male	2WH2	8	418	112.5	305.5	73.0861	107.6	22.9	28.625	26.6032
Two	MF	HF	HFMF2	2.WH.13 M	Male	2WH3	12	373	105.1	267.9	71.8231	103.3	23.2	29	28.0736
Two	MF	HF	HFMF2	2.WH.1 F	Female	2WH4	8	408	117.2	290.8	71.2745	113.7	32.9	41.125	36.1697
Two	MF	HF	HFMF2	2.WH.2 F	Female	2WH1	7	334	94.8	239.2	71.6168	90.7	24.1	30.125	33.2139
Two	MF	HF	HFMF2	2.WH.3 F	Female	2WH4	7	234	64.7	169.3	72.3504	62.7	15.1	18.875	30.1037
Two	MF	HF	HFMF2	2.WH.4 F	Female	2WH3	8	261	74	187	71.6475	73.7	18.3	22.875	31.038
Two	MF	HF	HFMF2	2.WH.5 F	Female	2WH5	10	359	102.9	256.1	71.337	96.7	28.7	35.875	37.0993
Two	MF	HF	HFMF2	2.WH.6 F	Female	2WH7	12	369	103.6	265.4	71.9241	103.8	26.71	33.3875	32.1652
Two	MF	HF	HFMF2	2.WH.7 F	Female	2WH5	9	398	125	273	68.593	121.9	34.4	43	35.2748
Two	MF	HF	HFMF2	2.WH.8 F	Female	2WH7	12	320	87.1	232.9	72.7812	88.2	21.2	26.5	30.0454
Two	MF	HF	HFMF2	2.WH.9 F	Female	2WH5	11	348	87.5	260.5	74.8563	NA	NA	NA	NA
Two	MF	HF	HFMF2	2.WH.10 F	Female	2WH7	12	287	88	199	69.338	87.9	24.3	30.375	34.5563
Two	MF	HF	HFMF2	2.WH.11 F	Female	2WH5	10	364	114.1	249.9	68.6538	105.5	33.2	41.5	39.3365
Two	MF	HF	HFMF2	2.WH.12 F	Female	2WH6	7	361	101	260	72.0222	99.1	24.5	30.625	30.9031
Two	MF	HF	HFMF2	2.WH.13 F	Female	2WH2	12	305	101.4	203.6	66.7541	101.9	32.1	40.125	39.3768
